# Supplementary material for: Crystal structure of trans-bis­(7-benzyl-1,3-dimethyl-3,7-di­hydro-1H-purine-2,6-dione)dichloridopalladium(II) hemihydrate
Source: Acta Crystallogr E Crystallogr Commun. 2026 Jan 1;82(Pt 1):82–5. doi: 10.1107/S205698902501117X (PMC12810281; doi:10.1107/S205698902501117X)
Supplement: Supplementary file 1 [file e-82-00082-sup1.cif]

##############################################################################
#                                                                            #
# This CIF contains the data in a paper accepted for publication in          #
# Acta Crystallographica Section E. It conforms to the requirements of       #
# Notes for Authors for Acta Crystallographica Section E, and has been       #
# peer reviewed under the auspices of the IUCr Commission on Journals.       #
#                                                                            #
# Full details of the Crystallographic Information File format               #
# are given in the paper "The Crystallographic Information File (CIF):       #
# a New Standard Archive File for Crystallography" by S. R. Hall, F. H.      #
# Allen and I. D. Brown [Acta Cryst. (1991), A47, 655-685].                  #
#                                                                            #
# The current version of the core CIF dictionary is obtainable from          #
# ftp://ftp.iucr.org/pub/cif_core.dic.                                       #
#                                                                            #
# Software is freely available for graphical display of the structure(s)     #
# in this CIF. For information consult the CIF software page                 #
# http://www.iucr.org/resources/cif/software.                                #
#                                                                            #
# This file may be used for bona fide research purposes within the           #
# scientific community so long as proper attribution is given to the journal # 
# article from which it was obtained.                                        #
#                                                                            #
##############################################################################
data_I
_audit_creation_method
;
Olex2 1.5
(compiled 2025.07.13 svn.rb7424aed for OlexSys, GUI svn.r7314)
;
_journal_date_recd_electronic     2025-11-26
_journal_date_accepted     2025-12-11
_journal_name_full     'Acta Crystallographica, Section E'
_journal_year     2026
_journal_volume     82
_journal_issue      1
_journal_page_first     0
_journal_page_last     0
_journal_paper_category     GM
_journal_paper_doi     10.1107/S205698902501117X
_journal_coeditor_code     OO2016
_publ_contact_author_name     'Katsuya Kaikake'
_publ_contact_author_address
;
Department of Applied Chemistry,
Faculty of Chemistry and Biochemistry,
Kanagawa University,
Kanagawa-ku Rokkakubashi 3-27-1, Yokohama, Kanagawa, Japan
;
_publ_contact_author_email     'kaikake@kanagawa-u.ac.jp'
_publ_section_title
;\
Crystal structure of
<i>trans</i>-bis(7-benzyl-1,3-dimethyl-3,7-dihydro-1<i>H</i>-purine-2,6-\
dione)dichloridopalladium(II) hemihydrate
;
_publ_section_title_footnote     .
loop_
    _publ_author_name
    _publ_author_address
    'Kaikake, Katsuya'
;
Department of Applied Chemistry,
Faculty of Chemistry and Biochemistry,
Kanagawa University,
Yokohama 221-8686, Japan
;
    'Kusumoto, Sotaro'
;
Department of Applied Chemistry,
Faculty of Chemistry and Biochemistry,
Kanagawa University,
Yokohama 221-8686, Japan
;
    'Jin, Ren-Hua'
;
Department of Applied Chemistry,
Faculty of Chemistry and Biochemistry,
Kanagawa University,
Yokohama 221-8686, Japan
;
_publ_section_synopsis
;
The crystal structure of a new complex between the theophylline ligand and
palladium is report
;
_chemical_name_systematic
;\
<i>trans</i>-Bis(7-benzyl-1,3-dimethyl-3,7-dihydro-1<i>H</i>-purine-2,6-\
dione)dichloridopalladium(II) hemihydrate
;
_chemical_name_common     ?
_chemical_formula_moiety     'C28 H28 Cl2 N8 O4 Pd, 0.5(H2 O)'
_chemical_formula_sum     'C28 H29 Cl2 N8 O4.50 Pd'
_chemical_formula_iupac     '[Pd Cl2 (C14 H14 N4 O2)2], 0.5H2 O'
_chemical_formula_weight     726.89
_chemical_melting_point     ?
_space_group_crystal_system     monoclinic
_space_group_name_H-M_alt     'P 1 21/c 1'
_space_group_name_Hall     '-P 2ybc'
loop_
    _space_group_symop_operation_xyz
    'x, y, z'
    '-x, y+1/2, -z+1/2'
    '-x, -y, -z'
    'x, -y-1/2, z-1/2'
_cell_length_a     16.1659(5)
_cell_length_b     11.0124(4)
_cell_length_c     8.2789(3)
_cell_angle_alpha     90
_cell_angle_beta     92.491(3)
_cell_angle_gamma     90
_cell_volume     1472.46(9)
_cell_formula_units_Z     2
_cell_measurement_reflns_used     8350
_cell_measurement_theta_min     2.5410
_cell_measurement_theta_max     31.1420
_cell_measurement_temperature     120
_exptl_crystal_description     plate
_exptl_crystal_colour     'clear light yellow'
_exptl_crystal_size_max     0.67
_exptl_crystal_size_mid     0.51
_exptl_crystal_size_min     0.16
_exptl_crystal_density_diffrn     1.639
_exptl_crystal_density_meas     ?
_exptl_crystal_density_method     ?
_exptl_crystal_F_000     738
_exptl_absorpt_coefficient_mu     0.864
_exptl_absorpt_correction_type     multi-scan
_exptl_absorpt_process_details
;
(CrysAlisPro; Rigaku OD, 2025)
;
_exptl_absorpt_correction_T_min     0.43654
_exptl_absorpt_correction_T_max     1.00000
_diffrn_ambient_temperature     120.0
_diffrn_source     ?
_diffrn_radiation_type     MoK\a
_diffrn_radiation_wavelength     0.71073
_diffrn_measurement_device_type     'ROD, SynergyCustom system, HyPix'
_diffrn_measurement_device     'four-circle diffractometer'
_diffrn_measurement_method     '\w scans'
_diffrn_detector_area_resol_mean     10.0000
loop_
    _diffrn_refln_index_h
    _diffrn_refln_index_k
    _diffrn_refln_index_l
    0 0 1
    0 0 1
    0 0 -1
    0 0 -1
    0 0 -2
    0 0 -2
    0 0 2
    0 0 -3
    0 0 3
    0 0 -3
    0 0 -4
    0 0 -4
    0 0 4
    0 0 -5
    0 0 5
    0 0 -6
    0 0 -6
    0 0 6
    0 0 6
    0 0 -7
    0 0 7
    0 0 7
    0 0 -7
    0 0 8
    0 0 -8
    0 0 8
    0 0 -8
    0 0 9
    0 0 10
    0 -1 0
    0 -1 -1
    0 -1 1
    0 1 -1
    0 -1 1
    0 -1 2
    0 -1 2
    0 -1 -2
    0 -1 -2
    0 1 -2
    0 -1 3
    0 -1 -3
    0 -1 3
    0 -1 -3
    0 1 -3
    0 -1 -4
    0 1 -4
    0 -1 4
    0 -1 -4
    0 -1 5
    0 1 5
    0 1 -5
    0 -1 -5
    0 1 6
    0 -1 -6
    0 1 -6
    0 1 -6
    0 -1 -6
    0 -1 6
    0 -1 7
    0 -1 -7
    0 1 -7
    0 1 -7
    0 -1 -7
    0 -1 7
    0 -1 8
    0 -1 -8
    0 1 -8
    0 -1 8
    0 -1 -8
    0 -1 9
    0 -1 -9
    0 -1 9
    0 -1 10
    0 -2 0
    0 -2 1
    0 -2 1
    0 -2 -1
    0 -2 1
    0 -2 2
    0 2 -2
    0 -2 2
    0 2 -2
    0 -2 -2
    0 -2 3
    0 -2 -3
    0 2 -3
    0 -2 -3
    0 2 -3
    0 -2 3
    0 -2 -4
    0 -2 4
    0 -2 4
    0 2 -4
    0 -2 -5
    0 2 -5
    0 -2 5
    0 -2 -5
    0 -2 5
    0 -2 6
    0 -2 -6
    0 -2 -6
    0 2 -6
    0 -2 -7
    0 -2 7
    0 2 -7
    0 -2 -7
    0 2 -8
    0 -2 -8
    0 -2 8
    0 2 8
    0 -2 -8
    0 -2 9
    0 2 9
    0 -2 9
    0 -2 -9
    0 -2 10
    0 2 10
    0 -2 10
    0 -3 0
    0 -3 1
    0 -3 1
    0 3 1
    0 -3 -1
    0 -3 1
    0 -3 2
    0 3 2
    0 3 -2
    0 -3 2
    0 -3 3
    0 -3 -3
    0 3 -3
    0 -3 -3
    0 -3 3
    0 3 3
    0 3 4
    0 -3 4
    0 3 -4
    0 -3 -4
    0 -3 -4
    0 -3 4
    0 3 -4
    0 -3 -5
    0 -3 -5
    0 3 -5
    0 3 5
    0 -3 5
    0 -3 5
    0 -3 6
    0 -3 6
    0 3 6
    0 -3 -6
    0 -3 -6
    0 3 -6
    0 3 7
    0 -3 7
    0 3 -7
    0 -3 -7
    0 -3 -7
    0 3 -8
    0 -3 8
    0 3 8
    0 -3 -8
    0 -3 -8
    0 -3 9
    0 3 9
    0 -3 -9
    0 3 10
    0 -3 10
    0 -3 10
    0 -4 0
    0 -4 -1
    0 -4 1
    0 -4 1
    0 4 1
    0 -4 1
    0 -4 2
    0 -4 2
    0 4 2
    0 -4 2
    0 4 -2
    0 4 3
    0 -4 3
    0 4 -3
    0 -4 -3
    0 -4 3
    0 -4 -4
    0 4 -4
    0 -4 4
    0 4 4
    0 -4 4
    0 -4 -4
    0 -4 -5
    0 -4 5
    0 4 -5
    0 -4 -5
    0 -4 5
    0 4 5
    0 -4 -6
    0 -4 6
    0 -4 -6
    0 4 6
    0 -4 6
    0 4 -6
    0 -4 -7
    0 -4 -7
    0 4 -7
    0 4 7
    0 -4 7
    0 -4 7
    0 -4 -8
    0 -4 8
    0 -4 -8
    0 4 8
    0 -4 8
    0 -4 -9
    0 -4 9
    0 4 9
    0 4 10
    0 -4 10
    0 -5 0
    0 -5 0
    0 -5 1
    0 -5 1
    0 -5 -1
    0 5 2
    0 -5 2
    0 -5 2
    0 5 -2
    0 -5 2
    0 -5 -2
    0 5 -3
    0 5 3
    0 -5 3
    0 -5 3
    0 -5 -4
    0 -5 4
    0 -5 4
    0 5 4
    0 -5 -4
    0 -5 -5
    0 -5 5
    0 -5 -5
    0 5 5
    0 -5 5
    0 -5 -6
    0 -5 6
    0 5 6
    0 -5 6
    0 -5 -6
    0 -5 -7
    0 -5 7
    0 5 7
    0 -5 7
    0 -5 -7
    0 5 -7
    0 -5 -8
    0 -5 8
    0 -5 -8
    0 -5 8
    0 5 8
    0 -5 9
    0 -5 9
    0 5 9
    0 -5 -9
    0 -5 10
    0 5 10
    0 -6 0
    0 -6 0
    0 -6 1
    0 -6 -1
    0 -6 1
    0 -6 2
    0 -6 2
    0 -6 2
    0 6 2
    0 -6 -2
    0 -6 3
    0 -6 3
    0 6 3
    0 6 -3
    0 -6 4
    0 6 -4
    0 -6 4
    0 6 4
    0 -6 -4
    0 -6 -5
    0 6 5
    0 -6 5
    0 -6 5
    0 -6 -5
    0 6 -5
    0 -6 6
    0 -6 6
    0 6 6
    0 -6 -6
    0 -6 -6
    0 -6 7
    0 6 7
    0 -6 -7
    0 -6 -7
    0 -6 7
    0 -6 -8
    0 -6 8
    0 6 8
    0 -6 8
    0 -6 -8
    0 -6 -9
    0 -6 9
    0 6 9
    0 -6 9
    0 -7 0
    0 -7 0
    0 -7 1
    0 -7 1
    0 -7 -1
    0 -7 2
    0 -7 -2
    0 -7 2
    0 -7 3
    0 7 3
    0 -7 3
    0 7 -3
    0 -7 -4
    0 -7 4
    0 7 -4
    0 -7 4
    0 7 4
    0 -7 -5
    0 -7 -5
    0 -7 5
    0 -7 5
    0 7 5
    0 7 -5
    0 7 6
    0 7 -6
    0 -7 -6
    0 -7 6
    0 -7 -6
    0 -7 7
    0 7 7
    0 -7 7
    0 -7 -7
    0 -7 -7
    0 -7 8
    0 7 8
    0 -7 8
    0 -7 -8
    0 -7 -8
    0 7 9
    0 -7 9
    0 -8 0
    0 -8 0
    0 -8 1
    0 -8 1
    0 -8 -1
    0 -8 2
    0 8 -2
    0 -8 -2
    0 -8 -2
    0 -8 -2
    0 8 -2
    0 -8 2
    0 -8 3
    0 8 3
    0 -8 4
    0 8 4
    0 -8 -4
    0 8 -4
    0 -8 4
    0 -8 5
    0 8 5
    0 -8 -5
    0 -8 -5
    0 -8 5
    0 8 -5
    0 8 -6
    0 -8 -6
    0 -8 6
    0 8 6
    0 -8 -6
    0 -8 6
    0 -8 -7
    0 -8 7
    0 -8 -7
    0 8 7
    0 -8 7
    0 8 8
    0 -8 8
    0 -8 8
    0 -8 -8
    0 8 9
    0 -8 9
    0 -9 0
    0 -9 0
    0 -9 -1
    0 -9 1
    0 -9 -1
    0 -9 1
    0 -9 2
    0 -9 -2
    0 -9 2
    0 9 -3
    0 -9 3
    0 -9 -3
    0 -9 -3
    0 9 -3
    0 -9 -4
    0 9 4
    0 -9 4
    0 -9 4
    0 -9 -5
    0 -9 5
    0 9 -5
    0 -9 5
    0 9 5
    0 9 6
    0 -9 6
    0 -9 6
    0 -9 -6
    0 9 7
    0 -9 7
    0 -9 -7
    0 -9 7
    0 9 8
    0 -9 8
    0 9 9
    0 -9 9
    0 -10 0
    0 -10 0
    0 -10 -1
    0 -10 1
    0 -10 -1
    0 -10 1
    0 -10 2
    0 -10 -2
    0 -10 2
    0 10 -3
    0 -10 3
    0 -10 -3
    0 -10 -3
    0 -10 -3
    0 10 -3
    0 -10 4
    0 10 -4
    0 -10 -4
    0 10 -4
    0 -10 5
    0 -10 -5
    0 10 -5
    0 10 6
    0 -10 6
    0 -10 -6
    0 -10 6
    0 -10 7
    0 10 7
    0 -10 7
    0 10 8
    0 10 9
    0 -11 0
    0 -11 0
    0 -11 -1
    0 -11 1
    0 -11 -1
    0 -11 1
    0 -11 -2
    0 -11 2
    0 -11 -2
    0 -11 3
    0 -11 4
    0 -11 -4
    0 11 -4
    0 11 -4
    0 11 -5
    0 11 -5
    0 -11 5
    0 11 -6
    0 -11 6
    0 -12 0
    0 -12 -1
    0 -12 1
    0 -12 1
    0 -12 -2
    0 -12 2
    0 -12 2
    0 -12 3
    0 -12 -3
    0 -12 4
    0 -12 5
    0 -12 6
    0 -13 1
    0 -13 -1
    0 -13 2
    0 -13 -2
    0 -13 3
    0 -13 -3
    0 -13 4
    0 -13 5
    0 -14 0
    0 -14 1
    0 -14 2
    0 -14 3
    0 -14 4
    -1 0 10
    -1 0 9
    1 0 -8
    -1 0 8
    1 0 -7
    1 0 -7
    -1 0 7
    -1 0 7
    1 0 -6
    1 0 -6
    -1 0 6
    1 0 -5
    1 0 -5
    -1 0 5
    -1 0 4
    1 0 -4
    1 0 -4
    1 0 -3
    -1 0 3
    1 0 -3
    -1 0 3
    1 0 -2
    -1 0 2
    -1 0 2
    1 0 -2
    -1 0 1
    1 0 -1
    -1 0 -1
    -1 0 -1
    1 0 1
    -1 0 -2
    1 0 2
    -1 0 -2
    -1 0 -3
    1 0 3
    -1 0 -3
    -1 0 -4
    1 0 4
    -1 0 -4
    1 0 5
    -1 0 -5
    -1 0 -5
    1 0 5
    -1 0 -6
    1 0 6
    -1 0 -6
    1 0 6
    -1 0 -7
    1 0 7
    1 0 7
    -1 0 -8
    -1 0 -8
    1 0 8
    1 0 8
    1 0 9
    1 0 9
    -1 0 -9
    1 0 10
    -1 -1 10
    -1 -1 9
    -1 -1 8
    -1 -1 8
    1 -1 -8
    1 -1 -8
    1 1 -8
    -1 -1 7
    1 -1 -7
    1 -1 -7
    1 1 -7
    1 1 -6
    1 -1 -6
    -1 -1 6
    1 -1 -6
    1 1 -5
    1 -1 -5
    1 -1 -5
    -1 -1 5
    1 -1 -4
    1 1 -4
    -1 -1 4
    1 -1 -4
    -1 -1 4
    1 1 -3
    1 -1 -3
    -1 -1 3
    1 -1 -3
    -1 -1 3
    1 1 -2
    -1 -1 2
    -1 -1 2
    1 -1 -2
    -1 -1 1
    1 1 -1
    -1 1 1
    -1 1 0
    1 -1 1
    -1 -1 -1
    1 -1 1
    -1 1 -1
    -1 -1 -1
    -1 1 -2
    1 -1 2
    -1 -1 -2
    -1 -1 -2
    1 -1 2
    -1 1 -3
    -1 -1 -3
    1 -1 3
    -1 -1 -3
    -1 -1 -4
    -1 1 -4
    1 1 4
    1 -1 4
    -1 -1 -4
    -1 -1 -5
    1 1 5
    -1 -1 -5
    -1 1 -5
    1 -1 5
    -1 -1 -6
    1 -1 6
    1 1 6
    -1 -1 -6
    1 -1 6
    -1 1 -6
    -1 -1 -7
    1 1 7
    1 -1 7
    -1 1 -7
    -1 -1 -7
    1 -1 7
    1 -1 8
    -1 1 -8
    1 -1 8
    -1 -1 -8
    -1 -1 -8
    -1 1 -8
    1 -1 9
    1 -1 9
    -1 -1 -9
    1 -1 10
    1 -1 10
    -1 -2 10
    -1 2 10
    -1 -2 10
    -1 2 9
    -1 -2 9
    -1 -2 9
    1 -2 -9
    -1 2 8
    -1 -2 8
    1 -2 -8
    1 2 -8
    1 -2 -8
    1 -2 -7
    1 2 -7
    1 -2 -7
    -1 -2 7
    1 -2 -6
    1 -2 -6
    -1 -2 6
    1 2 -6
    -1 -2 6
    1 2 -5
    1 -2 -5
    -1 -2 5
    1 -2 -5
    -1 -2 5
    1 -2 -4
    1 -2 -4
    -1 -2 4
    1 2 -4
    -1 -2 4
    -1 -2 3
    1 -2 -3
    1 2 -3
    1 -2 -3
    -1 -2 3
    -1 -2 2
    -1 -2 2
    -1 -2 2
    1 -2 -1
    -1 -2 1
    1 -2 0
    -1 2 0
    -1 -2 0
    -1 -2 -1
    1 -2 1
    -1 2 -1
    1 -2 1
    1 -2 2
    -1 -2 -2
    -1 -2 -2
    -1 2 -2
    1 -2 2
    -1 -2 -3
    -1 -2 -3
    1 -2 3
    -1 2 -3
    1 -2 3
    1 -2 4
    -1 -2 -4
    1 -2 4
    -1 -2 -4
    -1 2 -4
    -1 -2 -5
    -1 -2 -5
    1 -2 5
    -1 2 -5
    -1 -2 -6
    -1 2 -6
    -1 -2 -7
    -1 -2 -7
    -1 2 -7
    1 -2 7
    1 2 8
    -1 2 -8
    1 -2 8
    1 -2 8
    -1 -2 -8
    -1 -2 -8
    -1 -2 -9
    -1 -2 -9
    1 -2 9
    1 -2 9
    1 2 9
    -1 -2 -10
    1 -2 10
    1 2 10
    1 -2 10
    -1 -3 10
    -1 -3 10
    1 -3 -9
    -1 -3 9
    -1 3 9
    -1 3 8
    -1 -3 8
    1 -3 -8
    1 -3 -8
    1 3 -8
    -1 3 7
    -1 -3 7
    1 -3 -7
    1 3 -7
    -1 -3 7
    1 -3 -7
    -1 -3 6
    -1 3 6
    1 -3 -6
    -1 -3 6
    1 -3 -6
    1 3 -6
    -1 -3 5
    -1 3 5
    1 -3 -5
    1 -3 -5
    1 3 -5
    -1 -3 5
    1 -3 -4
    1 -3 -4
    -1 3 4
    -1 -3 4
    -1 -3 4
    -1 3 3
    -1 -3 3
    1 -3 -3
    -1 -3 3
    -1 -3 2
    -1 -3 2
    -1 3 2
    -1 -3 2
    -1 -3 1
    -1 3 1
    -1 -3 1
    1 -3 -1
    1 -3 0
    -1 -3 0
    1 -3 1
    1 -3 1
    -1 -3 -1
    -1 3 -1
    1 3 2
    1 -3 2
    -1 3 -2
    -1 -3 -2
    -1 3 -2
    1 -3 2
    -1 3 -2
    -1 3 -3
    1 -3 3
    1 3 3
    1 -3 3
    -1 -3 -3
    -1 3 -3
    -1 3 -3
    -1 -3 -3
    1 -3 4
    1 3 4
    1 -3 4
    -1 3 -4
    -1 -3 -4
    -1 -3 -4
    -1 3 -4
    -1 3 -4
    -1 -3 -5
    1 -3 5
    -1 -3 -5
    -1 3 -5
    -1 3 -5
    -1 3 -5
    1 -3 5
    1 3 5
    -1 3 -6
    1 -3 6
    1 3 6
    -1 -3 -6
    -1 3 -6
    -1 3 -7
    1 -3 7
    1 3 7
    -1 -3 -7
    -1 -3 -7
    1 3 8
    1 -3 8
    -1 3 -8
    -1 -3 -8
    -1 -3 -8
    1 3 9
    1 -3 9
    -1 -3 -9
    1 -3 9
    -1 -3 -9
    1 -3 10
    1 3 10
    1 -3 10
    -1 -3 -10
    -1 4 10
    -1 -4 10
    -1 -4 9
    1 -4 -9
    -1 4 9
    -1 -4 9
    1 -4 -8
    -1 4 8
    -1 -4 8
    -1 -4 8
    1 -4 -8
    1 -4 -7
    1 -4 -7
    1 4 -7
    -1 4 7
    -1 -4 7
    -1 -4 7
    -1 4 6
    -1 -4 6
    1 -4 -6
    -1 -4 6
    1 -4 -6
    1 -4 -5
    -1 4 5
    -1 -4 5
    1 -4 -5
    -1 -4 5
    -1 -4 4
    -1 4 4
    -1 -4 4
    1 -4 -4
    1 -4 -4
    -1 -4 3
    -1 -4 3
    -1 4 3
    1 -4 -3
    -1 -4 2
    -1 -4 2
    -1 -4 2
    -1 4 2
    1 4 -2
    1 -4 -1
    -1 -4 1
    1 4 -1
    1 4 -1
    -1 -4 1
    -1 4 1
    -1 -4 1
    1 -4 0
    -1 -4 0
    -1 -4 0
    1 -4 1
    -1 4 -1
    -1 -4 -1
    -1 4 -1
    -1 4 -1
    -1 -4 -1
    1 -4 1
    1 -4 2
    -1 4 -2
    -1 -4 -2
    -1 4 -2
    1 -4 2
    1 4 2
    -1 4 -3
    -1 -4 -3
    1 4 3
    1 -4 3
    1 -4 3
    -1 4 -3
    1 -4 4
    -1 -4 -4
    -1 4 -4
    -1 4 -4
    1 -4 4
    1 4 4
    -1 4 -4
    -1 -4 -4
    1 -4 5
    1 4 5
    1 -4 5
    -1 4 -5
    -1 4 -5
    -1 -4 -5
    1 4 6
    1 -4 6
    1 -4 6
    -1 -4 -6
    -1 4 -6
    -1 -4 -6
    -1 4 -6
    -1 4 -7
    -1 -4 -7
    1 -4 7
    1 4 7
    -1 -4 -7
    1 -4 7
    -1 -4 -8
    1 4 8
    1 -4 8
    -1 -4 -8
    -1 -4 -9
    1 4 9
    1 -4 9
    -1 -4 -9
    1 4 10
    1 -4 10
    -1 -5 10
    -1 5 10
    1 -5 -9
    -1 -5 9
    -1 -5 9
    -1 5 9
    -1 -5 8
    -1 5 8
    -1 -5 8
    1 -5 -8
    1 -5 -8
    1 -5 -7
    -1 5 7
    -1 -5 7
    -1 -5 7
    1 -5 -7
    -1 -5 6
    -1 -5 6
    -1 5 6
    1 -5 -6
    1 -5 -6
    1 -5 -5
    -1 -5 5
    1 -5 -5
    -1 -5 5
    -1 5 5
    -1 -5 4
    1 -5 -4
    -1 -5 4
    -1 5 4
    1 5 -4
    -1 5 3
    -1 -5 3
    1 5 -3
    -1 -5 3
    -1 -5 3
    -1 5 2
    -1 -5 2
    -1 -5 2
    -1 -5 2
    1 5 -2
    1 -5 -1
    -1 -5 1
    -1 -5 1
    -1 5 1
    1 5 -1
    1 -5 -1
    -1 -5 1
    -1 -5 0
    -1 -5 0
    1 -5 0
    -1 5 -1
    -1 -5 -1
    -1 -5 -1
    -1 5 -1
    1 -5 1
    1 -5 1
    -1 5 -1
    -1 -5 -1
    1 -5 2
    -1 5 -2
    -1 -5 -2
    1 -5 2
    -1 -5 -2
    -1 5 -2
    1 -5 3
    -1 5 -3
    -1 -5 -3
    1 5 3
    1 -5 3
    -1 5 -3
    -1 -5 -4
    -1 5 -4
    1 -5 4
    1 -5 4
    1 5 4
    -1 -5 -4
    -1 -5 -5
    -1 5 -5
    1 -5 5
    1 5 5
    -1 -5 -5
    1 -5 5
    -1 5 -6
    -1 -5 -6
    1 -5 6
    1 5 6
    -1 -5 -6
    1 -5 6
    -1 5 -7
    1 -5 7
    -1 -5 -7
    1 -5 7
    1 5 7
    -1 -5 -7
    1 -5 8
    -1 -5 -8
    -1 -5 -8
    1 -5 8
    1 5 8
    1 5 9
    1 -5 9
    -1 -5 -9
    -1 -5 -9
    1 5 10
    1 -5 10
    -1 -6 9
    -1 6 9
    -1 -6 9
    1 -6 -9
    1 -6 -8
    -1 6 8
    -1 -6 8
    -1 -6 8
    1 -6 -8
    -1 -6 7
    1 -6 -7
    1 -6 -7
    -1 -6 7
    -1 6 7
    -1 -6 6
    -1 6 6
    1 -6 -6
    1 -6 -6
    -1 -6 6
    1 6 -6
    1 -6 -5
    1 6 -5
    1 -6 -5
    -1 -6 5
    -1 6 5
    -1 -6 5
    -1 -6 4
    -1 6 4
    1 6 -4
    1 -6 -4
    -1 -6 4
    1 6 -3
    -1 -6 3
    -1 6 3
    -1 -6 3
    -1 -6 3
    1 -6 -2
    -1 -6 2
    -1 -6 2
    1 6 -2
    -1 6 2
    -1 -6 2
    -1 -6 1
    -1 -6 1
    1 -6 -1
    -1 -6 1
    -1 6 1
    1 6 -1
    1 -6 -1
    -1 -6 0
    -1 -6 0
    1 -6 0
    1 -6 0
    1 -6 1
    -1 6 -1
    -1 -6 -1
    -1 6 -1
    -1 -6 -1
    1 -6 1
    1 -6 2
    -1 6 -2
    -1 -6 -2
    -1 6 -2
    -1 -6 -2
    1 -6 2
    -1 6 -3
    1 -6 3
    1 -6 3
    1 6 3
    -1 6 -3
    -1 -6 -4
    -1 -6 -4
    -1 6 -4
    1 6 4
    1 -6 4
    1 -6 4
    -1 -6 -5
    1 -6 5
    1 6 5
    1 -6 5
    -1 -6 -5
    1 -6 6
    1 6 6
    -1 -6 -6
    -1 -6 -6
    1 -6 6
    -1 -6 -7
    1 -6 7
    -1 -6 -7
    1 -6 7
    1 6 7
    1 -6 8
    1 6 8
    -1 -6 -8
    1 -6 8
    -1 -6 -8
    1 -6 9
    1 6 9
    -1 -6 -9
    1 -6 9
    -1 -6 -9
    -1 7 9
    -1 -7 9
    -1 -7 8
    1 -7 -8
    -1 7 8
    -1 -7 8
    1 -7 -8
    -1 7 7
    -1 -7 7
    1 -7 -7
    1 -7 -7
    -1 -7 7
    1 -7 -6
    -1 -7 6
    1 -7 -6
    -1 -7 6
    -1 7 6
    1 7 -6
    -1 -7 5
    -1 7 5
    1 -7 -5
    1 7 -5
    -1 -7 5
    1 7 -4
    -1 7 4
    -1 -7 4
    -1 -7 4
    1 -7 -4
    1 7 -3
    -1 -7 3
    -1 7 3
    -1 -7 3
    -1 -7 3
    -1 7 2
    -1 -7 2
    -1 -7 2
    1 -7 -2
    -1 -7 2
    1 -7 -2
    1 7 -2
    -1 -7 1
    1 -7 -1
    -1 -7 1
    1 -7 0
    1 -7 0
    -1 -7 0
    -1 -7 0
    1 -7 1
    1 -7 1
    -1 -7 -1
    1 -7 2
    -1 -7 -2
    1 -7 2
    -1 7 -2
    -1 -7 -2
    1 -7 3
    1 7 3
    1 7 4
    1 -7 4
    -1 -7 -4
    -1 7 -4
    1 -7 4
    -1 -7 -5
    1 -7 5
    -1 -7 -5
    1 7 5
    1 -7 5
    -1 7 -5
    1 7 6
    1 -7 6
    -1 -7 -6
    -1 7 -6
    -1 -7 -6
    1 -7 6
    1 -7 7
    1 7 7
    1 -7 7
    -1 -7 -7
    -1 -7 -7
    -1 -7 -8
    -1 -7 -8
    1 -7 8
    1 -7 8
    1 7 8
    1 -7 9
    1 7 9
    -1 8 9
    -1 -8 9
    1 -8 -8
    -1 -8 8
    -1 -8 8
    -1 8 8
    -1 -8 7
    -1 -8 7
    -1 8 7
    1 -8 -7
    1 -8 -7
    1 -8 -6
    1 8 -6
    -1 -8 6
    -1 -8 6
    -1 8 6
    1 -8 -6
    1 -8 -5
    -1 -8 5
    -1 8 5
    -1 -8 5
    1 8 -5
    -1 -8 4
    -1 8 4
    -1 -8 4
    1 -8 -4
    1 8 -4
    -1 -8 3
    -1 -8 3
    -1 8 3
    -1 -8 3
    1 -8 -2
    1 -8 -2
    -1 -8 2
    1 8 -2
    -1 -8 2
    -1 -8 1
    1 -8 -1
    -1 -8 1
    -1 -8 0
    1 -8 0
    -1 -8 0
    1 -8 0
    -1 -8 -1
    1 -8 1
    1 -8 1
    -1 -8 -1
    1 -8 2
    -1 -8 -2
    1 -8 2
    -1 8 -2
    -1 -8 -2
    -1 8 -3
    -1 -8 -3
    1 -8 3
    1 8 4
    1 -8 4
    -1 -8 -4
    -1 -8 -5
    1 -8 5
    -1 -8 -5
    -1 8 -5
    1 8 5
    1 -8 5
    -1 -8 -6
    1 -8 6
    -1 -8 -6
    1 8 6
    1 -8 6
    -1 8 -6
    1 -8 7
    -1 -8 -7
    1 8 7
    1 -8 7
    1 8 8
    1 -8 8
    1 -8 8
    1 8 9
    1 -8 9
    -1 9 9
    -1 -9 9
    -1 -9 8
    -1 9 8
    -1 -9 8
    -1 -9 7
    -1 9 7
    1 -9 -7
    -1 -9 7
    -1 9 6
    -1 -9 6
    1 -9 -6
    -1 -9 6
    -1 -9 5
    -1 9 5
    -1 -9 5
    1 -9 -5
    1 9 -5
    1 -9 -4
    -1 -9 4
    -1 9 4
    -1 -9 4
    -1 -9 3
    -1 9 3
    -1 -9 3
    1 -9 -3
    1 9 -3
    -1 -9 3
    -1 -9 2
    1 -9 -2
    -1 -9 2
    -1 -9 1
    1 -9 -1
    1 -9 -1
    -1 -9 1
    1 -9 0
    -1 -9 0
    -1 -9 0
    1 -9 0
    1 -9 1
    1 -9 1
    -1 -9 -1
    -1 -9 -1
    1 -9 2
    -1 -9 -2
    1 -9 2
    -1 -9 -3
    -1 9 -3
    1 -9 3
    1 -9 4
    -1 9 -4
    -1 -9 -4
    -1 -9 -5
    1 -9 5
    -1 -9 -5
    -1 9 -5
    -1 -9 -5
    1 -9 5
    1 9 6
    1 -9 6
    1 -9 6
    -1 -9 -6
    1 -9 7
    1 9 7
    1 -9 7
    -1 -9 -7
    1 -9 8
    1 9 8
    1 9 9
    1 -9 9
    -1 10 9
    -1 10 8
    -1 10 7
    -1 -10 7
    -1 -10 7
    -1 -10 6
    -1 10 6
    -1 -10 6
    -1 -10 5
    -1 10 5
    -1 -10 5
    1 10 -5
    -1 -10 4
    1 -10 -4
    1 10 -4
    1 -10 -4
    1 10 -4
    1 -10 -3
    1 10 -3
    1 -10 -3
    1 10 -3
    -1 -10 3
    -1 -10 3
    1 -10 -3
    -1 -10 2
    -1 -10 2
    1 -10 -2
    -1 -10 1
    1 -10 -1
    -1 -10 1
    1 -10 -1
    -1 -10 0
    1 -10 0
    1 -10 0
    -1 -10 0
    1 -10 1
    -1 -10 -1
    1 -10 1
    -1 -10 -1
    -1 -10 -2
    1 -10 2
    1 -10 2
    -1 -10 -2
    -1 10 -3
    -1 -10 -3
    1 -10 3
    -1 -10 -3
    -1 10 -3
    -1 -10 -4
    -1 10 -4
    1 -10 5
    -1 10 -5
    -1 -10 -5
    -1 -10 -5
    -1 10 -6
    1 -10 6
    1 -10 7
    -1 10 -7
    1 11 -7
    -1 11 7
    -1 -11 6
    1 11 -6
    1 11 -6
    -1 -11 5
    1 11 -5
    1 11 -5
    1 11 -4
    1 -11 -4
    1 11 -4
    -1 -11 4
    -1 -11 3
    -1 -11 3
    -1 -11 2
    -1 -11 2
    1 -11 -2
    1 -11 -1
    -1 -11 1
    -1 -11 1
    1 -11 -1
    -1 -11 0
    -1 -11 0
    1 -11 0
    1 -11 0
    1 -11 1
    -1 -11 -1
    1 -11 1
    -1 -11 -1
    -1 -11 -2
    1 -11 2
    -1 -11 -2
    1 -11 3
    -1 11 -4
    1 -11 4
    -1 11 -4
    -1 -11 -4
    -1 11 -5
    1 -11 5
    -1 11 -6
    1 -11 6
    -1 -12 6
    -1 -12 5
    -1 -12 4
    -1 -12 3
    1 -12 -2
    -1 -12 2
    -1 -12 2
    -1 -12 1
    1 -12 -1
    -1 -12 1
    1 -12 0
    -1 -12 0
    1 -12 1
    -1 -12 -1
    1 -12 1
    1 -12 2
    -1 -12 -2
    1 -12 3
    -1 -12 -3
    1 -12 4
    1 -12 5
    -1 -13 5
    -1 -13 4
    1 -13 -3
    -1 -13 3
    -1 -13 2
    1 -13 -2
    1 -13 -1
    -1 -13 1
    1 -13 0
    -1 -13 0
    -1 -13 -1
    1 -13 1
    1 -13 2
    -1 -13 -2
    1 -13 3
    1 -13 4
    1 -13 5
    -1 -14 4
    -1 -14 3
    -1 -14 2
    -1 -14 1
    1 -14 -1
    1 -14 0
    1 -14 1
    1 -14 2
    1 -14 3
    -2 0 10
    -2 0 9
    -2 0 8
    2 0 -8
    -2 0 7
    2 0 -7
    2 0 -6
    -2 0 6
    2 0 -5
    -2 0 5
    2 0 -5
    2 0 -4
    2 0 -4
    -2 0 4
    -2 0 4
    2 0 -3
    -2 0 3
    2 0 -2
    -2 0 2
    2 0 -1
    -2 0 0
    2 0 0
    -2 0 -1
    -2 0 -1
    -2 0 -1
    -2 0 -2
    -2 0 -2
    2 0 2
    -2 0 -3
    2 0 3
    -2 0 -3
    2 0 4
    -2 0 -4
    2 0 4
    -2 0 -4
    2 0 5
    -2 0 -5
    -2 0 -5
    2 0 5
    2 0 6
    -2 0 -6
    2 0 6
    -2 0 -6
    2 0 7
    -2 0 -7
    2 0 7
    2 0 8
    2 0 8
    -2 0 -8
    2 0 9
    2 0 9
    -2 0 -9
    2 0 10
    -2 -1 10
    -2 -1 9
    2 -1 -8
    2 1 -8
    -2 -1 8
    2 -1 -7
    2 -1 -7
    2 1 -7
    -2 -1 7
    2 1 -6
    2 -1 -6
    -2 -1 6
    2 -1 -6
    2 -1 -5
    -2 -1 5
    -2 -1 5
    2 -1 -5
    2 1 -5
    2 -1 -4
    -2 -1 4
    2 1 -4
    2 -1 -4
    -2 -1 4
    2 1 -3
    2 -1 -3
    2 -1 -3
    -2 -1 3
    -2 -1 2
    -2 1 2
    -2 1 1
    2 -1 -1
    -2 -1 1
    2 -1 0
    -2 -1 0
    -2 -1 -1
    -2 -1 -1
    -2 1 -1
    -2 -1 -1
    2 -1 1
    -2 -1 -2
    -2 -1 -2
    2 -1 2
    -2 1 -2
    2 1 3
    -2 -1 -3
    -2 -1 -3
    2 -1 3
    -2 1 -3
    -2 1 -4
    -2 -1 -4
    2 -1 4
    2 1 4
    -2 -1 -4
    -2 1 -5
    2 -1 5
    2 -1 5
    -2 -1 -5
    2 1 5
    -2 -1 -5
    2 1 6
    2 -1 6
    -2 1 -6
    -2 -1 -6
    -2 -1 -6
    2 -1 6
    2 -1 7
    -2 1 -7
    -2 -1 -7
    -2 -1 -7
    2 -1 7
    2 1 7
    2 1 8
    -2 1 -8
    2 -1 8
    -2 -1 -8
    2 -1 8
    -2 -1 -9
    2 -1 9
    -2 1 -9
    -2 -1 -9
    2 -1 9
    2 -1 10
    2 -1 10
    -2 2 10
    -2 -2 10
    -2 -2 9
    -2 2 9
    -2 -2 8
    -2 2 8
    2 -2 -8
    2 2 -8
    2 -2 -8
    2 2 -7
    -2 -2 7
    -2 -2 7
    2 -2 -7
    2 -2 -7
    2 -2 -6
    -2 -2 6
    2 -2 -6
    2 2 -6
    -2 -2 6
    -2 -2 5
    2 -2 -5
    2 -2 -5
    2 2 -5
    -2 -2 5
    2 -2 -4
    -2 -2 4
    -2 -2 4
    2 -2 -4
    2 2 -4
    2 -2 -3
    -2 -2 3
    -2 -2 3
    -2 2 2
    -2 -2 2
    -2 2 1
    -2 -2 1
    2 -2 -1
    -2 -2 0
    2 -2 0
    -2 -2 0
    -2 2 0
    -2 -2 -1
    -2 -2 -1
    2 -2 1
    -2 -2 -2
    2 -2 2
    -2 -2 -2
    -2 2 -2
    2 -2 2
    2 2 3
    -2 -2 -3
    -2 2 -3
    2 -2 3
    -2 -2 -3
    2 -2 3
    -2 2 -4
    2 -2 4
    -2 -2 -4
    -2 -2 -4
    2 2 4
    -2 2 -5
    2 2 5
    -2 -2 -5
    2 -2 5
    -2 -2 -5
    2 -2 6
    -2 -2 -6
    -2 -2 -6
    -2 2 -6
    2 -2 7
    -2 -2 -7
    -2 2 -7
    -2 2 -7
    -2 -2 -7
    2 -2 7
    -2 -2 -8
    2 -2 8
    2 2 8
    2 -2 8
    -2 2 -8
    -2 -2 -8
    2 -2 9
    -2 -2 -9
    2 -2 9
    2 2 9
    -2 -2 -9
    -2 -2 -10
    2 -2 10
    2 -2 10
    2 2 10
    -2 -3 10
    -2 3 10
    -2 3 9
    -2 -3 9
    2 -3 -9
    2 -3 -8
    -2 -3 8
    -2 3 8
    -2 -3 8
    2 -3 -8
    2 3 -8
    -2 3 7
    -2 -3 7
    2 -3 -7
    2 -3 -7
    -2 -3 7
    2 3 -7
    -2 -3 6
    2 -3 -6
    -2 -3 6
    -2 3 6
    2 3 -6
    2 -3 -6
    2 -3 -5
    -2 -3 5
    -2 3 5
    -2 -3 5
    2 -3 -5
    2 -3 -4
    2 -3 -4
    -2 3 4
    -2 -3 4
    -2 -3 4
    -2 -3 3
    -2 -3 3
    -2 3 3
    -2 -3 3
    2 -3 -3
    -2 3 2
    -2 -3 2
    -2 -3 2
    -2 3 1
    2 3 -1
    2 -3 -1
    -2 -3 1
    2 3 -1
    2 -3 -1
    -2 3 0
    2 -3 0
    2 -3 0
    2 3 0
    -2 3 0
    -2 -3 0
    -2 -3 0
    -2 -3 -1
    -2 3 -1
    -2 -3 -1
    -2 3 -1
    2 -3 1
    2 -3 2
    2 -3 2
    2 3 2
    -2 -3 -2
    -2 3 -2
    -2 3 -2
    -2 3 -2
    -2 -3 -2
    2 3 3
    2 -3 3
    -2 3 -3
    -2 3 -3
    -2 -3 -3
    2 -3 3
    -2 -3 -3
    -2 3 -4
    2 -3 4
    -2 -3 -4
    -2 3 -4
    -2 -3 -4
    2 3 4
    2 -3 4
    -2 -3 -5
    -2 3 -5
    2 3 5
    2 -3 5
    -2 -3 -5
    -2 3 -5
    -2 3 -6
    -2 -3 -6
    -2 3 -6
    -2 -3 -6
    2 3 6
    2 -3 6
    -2 -3 -7
    2 3 7
    2 -3 7
    -2 3 -7
    -2 3 -8
    -2 -3 -8
    -2 -3 -8
    2 -3 8
    2 3 8
    2 -3 8
    -2 -3 -9
    -2 -3 -9
    2 -3 9
    2 3 9
    2 -3 9
    -2 -3 -10
    2 -3 10
    2 3 10
    2 -3 10
    -2 -4 10
    -2 4 10
    -2 -4 9
    -2 4 9
    2 -4 -9
    -2 -4 9
    2 -4 -8
    2 -4 -8
    -2 -4 8
    -2 4 8
    -2 -4 8
    -2 4 7
    -2 -4 7
    2 -4 -7
    2 -4 -7
    -2 -4 7
    -2 -4 6
    -2 4 6
    -2 -4 6
    2 -4 -6
    2 -4 -6
    2 -4 -5
    2 -4 -5
    -2 4 5
    -2 -4 5
    -2 -4 5
    2 -4 -4
    -2 -4 4
    -2 4 4
    -2 -4 4
    2 -4 -3
    -2 -4 3
    2 4 -3
    -2 4 3
    -2 -4 3
    -2 -4 3
    2 4 -2
    -2 -4 2
    -2 4 2
    -2 -4 2
    2 -4 -1
    2 4 -1
    -2 -4 1
    -2 4 1
    2 4 -1
    2 -4 -1
    -2 -4 0
    -2 4 0
    -2 -4 0
    2 4 0
    2 -4 0
    2 -4 0
    -2 -4 -1
    -2 4 -1
    -2 -4 -1
    -2 4 -1
    2 -4 1
    2 -4 2
    -2 4 -2
    -2 -4 -2
    -2 4 -2
    2 -4 2
    2 -4 3
    -2 -4 -3
    -2 4 -3
    -2 4 -3
    -2 -4 -3
    -2 4 -3
    2 -4 3
    2 4 3
    -2 -4 -4
    -2 4 -4
    2 4 4
    2 -4 4
    -2 -4 -4
    -2 4 -4
    2 -4 4
    -2 4 -4
    -2 4 -5
    2 -4 5
    2 4 5
    -2 4 -5
    -2 -4 -5
    2 -4 5
    -2 -4 -5
    -2 4 -5
    -2 4 -6
    2 -4 6
    2 4 6
    -2 -4 -6
    2 -4 6
    -2 4 -6
    -2 4 -6
    -2 -4 -6
    -2 4 -7
    -2 -4 -7
    2 4 7
    2 -4 7
    -2 -4 -7
    -2 4 -7
    -2 -4 -8
    -2 -4 -8
    2 4 8
    2 -4 8
    -2 -4 -9
    -2 -4 -9
    2 4 9
    2 -4 9
    2 -4 9
    2 4 10
    2 -4 10
    -2 -5 10
    -2 5 10
    2 -5 -9
    -2 -5 9
    -2 5 9
    -2 -5 9
    -2 5 8
    -2 -5 8
    2 -5 -8
    -2 -5 8
    2 -5 -8
    2 -5 -7
    -2 -5 7
    2 -5 -7
    -2 -5 7
    -2 5 7
    -2 -5 6
    2 -5 -6
    2 -5 -6
    -2 5 6
    -2 -5 6
    2 -5 -5
    -2 -5 5
    2 5 -5
    2 -5 -5
    -2 5 5
    -2 -5 5
    -2 -5 4
    -2 5 4
    -2 -5 4
    2 5 -4
    2 -5 -4
    2 -5 -3
    -2 -5 3
    2 5 -3
    -2 5 3
    -2 -5 3
    -2 -5 3
    -2 -5 2
    -2 5 2
    -2 -5 2
    2 5 -2
    -2 -5 2
    2 5 -1
    2 -5 -1
    -2 -5 1
    2 -5 -1
    2 5 -1
    -2 -5 1
    -2 5 1
    2 -5 0
    2 5 0
    -2 -5 0
    -2 5 0
    -2 -5 0
    2 -5 0
    -2 -5 -1
    -2 5 -1
    2 -5 1
    -2 5 -1
    -2 -5 -1
    -2 5 -1
    2 -5 1
    -2 5 -2
    -2 -5 -2
    -2 -5 -2
    -2 5 -2
    2 -5 2
    -2 5 -2
    -2 -5 -3
    -2 5 -3
    -2 -5 -3
    -2 5 -3
    2 -5 3
    2 -5 3
    2 5 3
    -2 -5 -4
    -2 5 -4
    2 5 4
    2 -5 4
    -2 -5 -4
    -2 5 -4
    2 -5 4
    2 -5 5
    -2 -5 -5
    -2 5 -5
    -2 -5 -5
    2 5 5
    2 -5 5
    -2 5 -5
    -2 5 -5
    2 5 6
    2 -5 6
    -2 -5 -6
    2 -5 6
    -2 -5 -6
    -2 5 -6
    -2 5 -6
    2 5 7
    2 -5 7
    -2 -5 -7
    2 -5 7
    -2 5 -7
    -2 -5 -7
    -2 5 -7
    -2 -5 -8
    2 -5 8
    2 5 8
    -2 -5 -8
    2 5 9
    2 -5 9
    -2 -5 -9
    -2 -5 -9
    2 -6 -9
    -2 -6 9
    -2 -6 9
    -2 6 9
    2 -6 -8
    -2 -6 8
    -2 -6 8
    -2 6 8
    2 -6 -8
    -2 -6 7
    2 -6 -7
    2 6 -7
    2 -6 -7
    -2 -6 7
    -2 6 7
    -2 -6 6
    2 -6 -6
    -2 -6 6
    -2 6 6
    2 -6 -6
    2 6 -6
    -2 6 5
    -2 -6 5
    -2 -6 5
    2 -6 -5
    2 6 -5
    -2 -6 4
    -2 6 4
    -2 -6 4
    2 6 -4
    2 -6 -4
    -2 -6 3
    2 6 -3
    -2 -6 3
    -2 -6 3
    -2 6 3
    2 -6 -2
    -2 -6 2
    -2 -6 2
    -2 6 2
    2 -6 -2
    2 6 -2
    -2 -6 2
    2 6 -2
    -2 -6 1
    -2 6 1
    -2 -6 1
    -2 6 1
    2 -6 -1
    2 6 -1
    2 -6 -1
    -2 -6 1
    2 -6 0
    -2 -6 0
    -2 -6 0
    2 -6 1
    -2 -6 -1
    -2 6 -1
    -2 -6 -1
    -2 6 -1
    -2 6 -1
    -2 -6 -1
    2 -6 1
    -2 6 -2
    -2 -6 -2
    -2 6 -2
    2 -6 2
    -2 6 -2
    -2 -6 -2
    -2 6 -3
    2 -6 3
    2 6 3
    2 -6 3
    -2 -6 -3
    -2 6 -3
    -2 -6 -4
    -2 6 -4
    2 6 4
    2 -6 4
    2 -6 4
    -2 6 -4
    -2 -6 -4
    2 -6 5
    -2 -6 -5
    -2 -6 -5
    2 6 5
    2 -6 5
    -2 6 -5
    2 6 6
    2 -6 6
    -2 -6 -6
    2 -6 6
    -2 6 -6
    -2 -6 -6
    2 6 7
    2 -6 7
    -2 -6 -7
    -2 -6 -7
    2 -6 7
    -2 6 -7
    2 6 8
    2 -6 8
    -2 -6 -8
    -2 -6 -8
    2 -6 8
    -2 -6 -9
    -2 -6 -9
    2 6 9
    2 -6 9
    -2 7 9
    -2 -7 9
    -2 7 8
    -2 -7 8
    2 -7 -8
    2 -7 -8
    -2 -7 8
    2 -7 -7
    -2 -7 7
    -2 -7 7
    2 -7 -7
    -2 7 7
    2 -7 -6
    2 7 -6
    -2 -7 6
    -2 7 6
    -2 -7 6
    2 -7 -6
    2 7 -5
    -2 7 5
    -2 -7 5
    2 -7 -5
    -2 -7 5
    2 -7 -4
    -2 -7 4
    2 7 -4
    -2 -7 4
    -2 7 4
    -2 -7 4
    -2 -7 3
    2 7 -3
    -2 -7 3
    -2 -7 3
    -2 7 3
    -2 7 2
    -2 -7 2
    2 7 -2
    2 -7 -2
    2 7 -2
    2 -7 -2
    -2 -7 2
    -2 -7 2
    -2 -7 1
    -2 -7 1
    2 -7 -1
    -2 -7 1
    2 7 -1
    -2 -7 0
    -2 -7 0
    2 -7 0
    2 -7 1
    -2 -7 -1
    -2 7 -1
    -2 -7 -1
    2 -7 1
    -2 7 -1
    -2 -7 -1
    2 -7 2
    -2 -7 -2
    -2 7 -2
    -2 -7 -2
    -2 7 -2
    -2 7 -3
    -2 -7 -3
    2 -7 3
    -2 7 -3
    -2 -7 -4
    -2 7 -4
    -2 -7 -4
    -2 7 -4
    2 -7 4
    2 -7 4
    2 7 4
    2 -7 5
    2 -7 5
    2 7 5
    -2 -7 -5
    -2 7 -5
    -2 -7 -5
    -2 -7 -6
    2 7 6
    2 -7 6
    2 -7 6
    -2 -7 -6
    2 -7 7
    -2 -7 -7
    2 7 7
    2 -7 7
    -2 -7 -7
    2 -7 8
    -2 -7 -8
    2 -7 8
    2 7 8
    2 7 9
    2 -7 9
    -2 8 9
    -2 -8 9
    -2 8 8
    -2 -8 8
    -2 -8 8
    2 -8 -7
    -2 -8 7
    -2 8 7
    -2 -8 7
    2 -8 -7
    2 -8 -6
    2 8 -6
    -2 8 6
    -2 -8 6
    -2 -8 6
    2 -8 -6
    2 -8 -5
    -2 -8 5
    -2 8 5
    2 8 -5
    -2 -8 5
    -2 -8 4
    -2 -8 4
    -2 8 4
    -2 -8 4
    2 -8 -4
    2 8 -4
    -2 -8 3
    -2 -8 3
    -2 8 3
    2 -8 -3
    2 8 -3
    2 8 -3
    -2 -8 3
    -2 -8 2
    -2 -8 2
    -2 8 2
    2 8 -2
    2 -8 -2
    2 -8 -2
    -2 -8 2
    -2 -8 1
    2 -8 -1
    -2 -8 1
    2 -8 0
    -2 -8 0
    2 -8 0
    -2 -8 0
    -2 -8 -1
    2 -8 1
    -2 -8 -1
    2 -8 1
    -2 -8 -2
    -2 8 -2
    2 -8 2
    -2 -8 -2
    -2 8 -2
    2 -8 3
    -2 -8 -3
    -2 8 -3
    -2 -8 -3
    -2 8 -3
    -2 -8 -4
    -2 8 -4
    2 -8 4
    2 8 5
    2 -8 5
    -2 -8 -5
    -2 -8 -5
    -2 8 -5
    -2 8 -5
    -2 -8 -5
    2 -8 5
    -2 -8 -6
    -2 -8 -6
    2 -8 6
    2 -8 6
    2 8 6
    2 8 7
    2 -8 7
    -2 -8 -7
    2 -8 7
    2 8 8
    2 -8 8
    2 -8 8
    2 8 9
    2 -8 9
    -2 9 9
    -2 -9 9
    -2 -9 8
    -2 9 8
    -2 -9 8
    -2 9 7
    -2 -9 7
    2 -9 -7
    -2 -9 7
    -2 9 6
    -2 -9 6
    2 -9 -6
    -2 -9 6
    2 -9 -5
    -2 -9 5
    -2 -9 5
    2 9 -5
    -2 9 5
    -2 9 4
    -2 -9 4
    -2 -9 4
    2 -9 -4
    -2 -9 4
    2 -9 -4
    2 9 -4
    2 9 -4
    2 -9 -3
    2 9 -3
    -2 -9 3
    -2 -9 3
    -2 9 3
    -2 -9 3
    2 -9 -2
    -2 -9 2
    2 -9 -1
    -2 -9 1
    -2 -9 1
    2 -9 0
    2 -9 0
    -2 -9 0
    -2 -9 0
    2 -9 1
    -2 -9 -1
    2 -9 1
    -2 -9 -1
    -2 -9 -2
    2 -9 2
    -2 -9 -2
    -2 9 -2
    -2 -9 -2
    -2 -9 -3
    -2 9 -3
    -2 -9 -3
    2 -9 3
    2 -9 4
    -2 -9 -4
    -2 9 -4
    -2 -9 -5
    2 -9 5
    -2 9 -5
    -2 -9 -5
    -2 -9 -5
    -2 9 -6
    -2 -9 -6
    -2 -9 -6
    -2 -9 -7
    -2 9 -7
    2 -9 7
    -2 10 9
    -2 10 8
    -2 10 7
    -2 -10 7
    -2 -10 7
    2 10 -6
    2 -10 -6
    2 -10 -6
    -2 -10 6
    -2 10 6
    -2 -10 6
    2 -10 -5
    2 10 -5
    -2 -10 5
    -2 10 5
    2 10 -5
    -2 -10 5
    -2 -10 4
    -2 10 4
    -2 -10 4
    2 10 -4
    2 -10 -4
    -2 -10 3
    2 -10 -3
    2 10 -3
    2 10 -3
    2 -10 -3
    -2 -10 3
    2 -10 -3
    -2 -10 2
    2 -10 -2
    -2 -10 2
    2 -10 -1
    -2 -10 1
    2 -10 -1
    -2 -10 1
    2 -10 0
    -2 -10 0
    2 -10 0
    -2 -10 0
    2 -10 1
    -2 -10 -1
    2 -10 1
    -2 -10 -1
    -2 -10 -2
    2 -10 2
    -2 -10 -2
    2 -10 3
    -2 10 -3
    -2 -10 -3
    -2 -10 -4
    -2 10 -4
    2 -10 4
    -2 -10 -5
    -2 10 -5
    -2 -10 -5
    2 -10 5
    -2 10 -6
    2 -10 6
    -2 10 -7
    2 -10 7
    2 11 -7
    -2 11 7
    -2 11 6
    -2 -11 6
    2 11 -6
    2 11 -5
    -2 -11 5
    -2 11 5
    2 -11 -4
    2 11 -4
    2 11 -4
    -2 -11 4
    -2 -11 3
    -2 -11 3
    -2 -11 2
    -2 -11 2
    -2 -11 1
    2 -11 -1
    -2 -11 1
    2 -11 -1
    2 -11 0
    -2 -11 0
    -2 -11 0
    2 -11 0
    2 -11 1
    -2 -11 -1
    2 -11 1
    -2 -11 -1
    2 -11 2
    -2 -11 -2
    2 -11 3
    -2 -11 -3
    -2 11 -4
    2 -11 5
    -2 11 -5
    2 -11 6
    -2 -12 6
    -2 -12 5
    -2 -12 4
    -2 -12 3
    -2 -12 3
    -2 -12 2
    2 -12 -2
    -2 -12 2
    2 -12 -1
    -2 -12 1
    -2 -12 1
    -2 -12 0
    2 -12 0
    -2 -12 -1
    2 -12 1
    2 -12 2
    -2 -12 -2
    -2 -12 -3
    2 -12 3
    2 -12 4
    2 -12 5
    -2 -13 5
    -2 -13 4
    2 -13 -3
    -2 -13 3
    -2 -13 2
    2 -13 -2
    2 -13 -1
    -2 -13 1
    -2 -13 0
    2 -13 0
    -2 -13 -1
    2 -13 1
    2 -13 2
    2 -13 3
    2 -13 4
    -2 -14 4
    -2 -14 3
    2 -14 -2
    -2 -14 2
    2 -14 -1
    2 -14 0
    2 -14 1
    2 -14 2
    2 -14 3
    2 -15 1
    2 -15 2
    -3 0 10
    -3 0 9
    -3 0 8
    3 0 -8
    3 0 -7
    -3 0 7
    -3 0 6
    3 0 -6
    -3 0 5
    3 0 -5
    3 0 -4
    -3 0 3
    3 0 -3
    3 0 -2
    -3 0 1
    3 0 -1
    -3 0 0
    3 0 0
    3 0 1
    -3 0 -1
    -3 0 -2
    -3 0 -2
    3 0 2
    -3 0 -2
    -3 0 -3
    -3 0 -3
    3 0 3
    3 0 3
    3 0 4
    3 0 4
    -3 0 -4
    -3 0 -4
    -3 0 -5
    3 0 5
    3 0 5
    -3 0 -5
    3 0 6
    3 0 6
    -3 0 -6
    -3 0 -6
    -3 0 -7
    -3 0 -7
    3 0 7
    3 0 7
    -3 0 -8
    3 0 8
    -3 0 -8
    3 0 9
    3 0 9
    3 0 10
    3 0 10
    -3 -1 9
    3 1 -8
    -3 -1 8
    3 -1 -8
    3 -1 -7
    3 1 -7
    -3 -1 7
    -3 -1 6
    3 1 -6
    3 -1 -6
    -3 -1 6
    -3 -1 5
    3 -1 -5
    3 1 -5
    -3 -1 5
    3 -1 -4
    3 1 -4
    -3 -1 4
    -3 -1 4
    -3 1 3
    -3 -1 3
    -3 -1 3
    3 -1 -3
    -3 1 2
    -3 -1 2
    -3 -1 1
    3 -1 -1
    3 -1 0
    -3 -1 0
    3 -1 1
    -3 -1 -1
    -3 -1 -2
    -3 -1 -2
    -3 1 -2
    3 1 2
    -3 -1 -2
    3 1 3
    -3 -1 -3
    -3 -1 -3
    3 -1 3
    -3 1 -3
    -3 -1 -4
    3 1 4
    3 -1 4
    -3 1 -4
    -3 -1 -4
    3 1 5
    -3 -1 -5
    -3 1 -5
    -3 -1 -5
    3 -1 5
    3 -1 5
    3 1 6
    -3 -1 -6
    -3 -1 -6
    -3 1 -6
    3 -1 6
    3 -1 6
    3 -1 7
    -3 -1 -7
    -3 1 -7
    3 1 7
    -3 -1 -7
    3 -1 7
    3 -1 8
    3 1 8
    3 -1 8
    -3 -1 -8
    -3 1 -8
    -3 -1 -8
    3 -1 9
    -3 -1 -9
    -3 -1 -9
    3 -1 9
    3 -1 10
    3 -1 10
    -3 -2 10
    -3 2 10
    -3 2 9
    -3 -2 9
    -3 -2 8
    3 2 -8
    -3 2 8
    -3 -2 8
    3 -2 -8
    3 -2 -7
    -3 -2 7
    -3 -2 7
    3 -2 -7
    3 2 -7
    3 -2 -6
    3 2 -6
    -3 -2 6
    3 -2 -6
    -3 -2 6
    -3 -2 5
    3 2 -5
    -3 -2 5
    3 -2 -5
    3 -2 -5
    3 -2 -4
    3 -2 -4
    -3 -2 4
    -3 -2 4
    -3 -2 3
    3 -2 -3
    -3 2 3
    -3 -2 2
    -3 2 2
    -3 2 1
    -3 -2 1
    3 -2 -1
    -3 -2 1
    3 2 0
    -3 -2 0
    3 -2 0
    -3 -2 -1
    3 -2 1
    3 -2 1
    -3 -2 -2
    -3 2 -2
    -3 -2 -2
    3 2 2
    -3 -2 -2
    -3 -2 -3
    3 2 3
    -3 -2 -3
    -3 2 -3
    -3 2 -4
    -3 -2 -4
    3 2 4
    3 -2 4
    -3 -2 -4
    -3 -2 -5
    -3 -2 -5
    -3 2 -5
    3 2 5
    3 -2 5
    -3 -2 -6
    -3 2 -6
    3 -2 6
    3 -2 6
    -3 2 -6
    -3 -2 -6
    3 2 6
    3 -2 7
    3 2 7
    -3 2 -7
    3 -2 7
    -3 -2 -7
    -3 2 -7
    -3 -2 -7
    3 -2 8
    -3 2 -8
    -3 -2 -8
    3 2 8
    3 -2 8
    -3 -2 -8
    -3 2 -8
    3 -2 9
    -3 -2 -9
    3 2 9
    3 -2 9
    -3 -2 -9
    3 -2 10
    3 -2 10
    3 2 10
    -3 3 10
    -3 -3 10
    -3 -3 9
    -3 -3 9
    -3 3 9
    -3 -3 8
    3 -3 -8
    -3 -3 8
    -3 3 8
    3 3 -8
    3 -3 -8
    -3 -3 7
    3 -3 -7
    -3 -3 7
    -3 3 7
    3 3 -7
    3 -3 -7
    3 -3 -6
    -3 -3 6
    -3 3 6
    -3 -3 6
    3 -3 -6
    -3 -3 5
    -3 3 5
    3 -3 -5
    3 -3 -5
    -3 -3 5
    3 -3 -4
    -3 -3 4
    -3 3 4
    -3 -3 4
    -3 3 3
    -3 -3 3
    3 -3 -3
    3 3 -2
    -3 3 2
    -3 -3 2
    -3 3 1
    3 3 -1
    3 -3 -1
    3 3 -1
    -3 -3 1
    -3 -3 0
    3 3 0
    -3 3 0
    -3 -3 0
    3 3 0
    3 -3 0
    3 -3 1
    3 3 1
    3 -3 1
    -3 3 -1
    -3 -3 -1
    -3 -3 -2
    -3 3 -2
    -3 -3 -2
    -3 -3 -2
    -3 3 -2
    -3 3 -2
    3 -3 2
    -3 -3 -3
    3 -3 3
    -3 3 -3
    -3 -3 -3
    -3 3 -3
    3 3 3
    3 -3 3
    3 3 4
    3 -3 4
    -3 -3 -4
    -3 3 -4
    -3 3 -4
    -3 -3 -4
    -3 3 -5
    -3 -3 -5
    -3 3 -5
    -3 -3 -5
    3 -3 5
    3 3 5
    -3 -3 -6
    -3 3 -6
    3 3 6
    3 -3 6
    -3 -3 -6
    -3 3 -6
    3 -3 7
    -3 -3 -7
    -3 -3 -7
    -3 3 -7
    -3 3 -7
    3 -3 7
    3 3 7
    -3 3 -8
    3 -3 8
    3 3 8
    3 -3 8
    -3 -3 -8
    -3 -3 -9
    -3 -3 -9
    3 -3 9
    3 3 9
    3 -3 9
    3 3 10
    3 -3 10
    3 -3 10
    -3 4 10
    -3 -4 10
    -3 -4 9
    -3 4 9
    -3 -4 9
    3 -4 -8
    -3 -4 8
    -3 4 8
    -3 -4 8
    3 -4 -8
    -3 -4 7
    3 -4 -7
    3 -4 -7
    -3 4 7
    -3 -4 7
    -3 4 6
    -3 -4 6
    3 -4 -6
    3 -4 -6
    -3 -4 6
    -3 -4 5
    3 -4 -5
    -3 4 5
    -3 -4 5
    3 -4 -5
    3 -4 -4
    3 4 -4
    -3 -4 4
    -3 4 4
    -3 -4 4
    -3 -4 3
    -3 -4 3
    3 4 -3
    3 -4 -3
    -3 4 3
    -3 4 2
    3 -4 -2
    3 4 -2
    -3 -4 2
    3 4 -2
    3 4 -1
    -3 -4 1
    3 4 -1
    3 -4 -1
    -3 4 1
    3 -4 -1
    -3 -4 0
    -3 4 0
    -3 -4 0
    3 -4 0
    3 4 0
    -3 -4 -1
    -3 4 -1
    -3 -4 -1
    -3 4 -1
    3 -4 1
    -3 -4 -1
    -3 4 -2
    -3 -4 -2
    -3 4 -2
    3 -4 2
    -3 -4 -2
    -3 -4 -2
    -3 4 -2
    -3 -4 -3
    3 4 3
    3 -4 3
    3 -4 3
    -3 4 -3
    -3 4 -3
    -3 4 -3
    -3 -4 -3
    -3 -4 -4
    -3 4 -4
    -3 -4 -4
    3 -4 4
    -3 4 -4
    3 -4 4
    -3 -4 -5
    -3 -4 -5
    -3 4 -5
    3 4 5
    3 -4 5
    -3 4 -5
    3 -4 5
    -3 4 -6
    -3 -4 -6
    3 4 6
    3 -4 6
    -3 4 -6
    -3 -4 -6
    -3 4 -6
    -3 4 -7
    3 -4 7
    3 4 7
    -3 -4 -7
    -3 4 -7
    -3 4 -7
    -3 -4 -7
    3 -4 8
    -3 -4 -8
    -3 4 -8
    3 4 8
    3 -4 8
    -3 -4 -8
    -3 -4 -9
    3 4 9
    3 -4 9
    3 -4 9
    -3 -4 -9
    -3 5 10
    -3 -5 10
    -3 -5 9
    3 -5 -9
    -3 5 9
    -3 -5 9
    3 -5 -8
    -3 -5 8
    -3 5 8
    -3 -5 8
    3 -5 -8
    -3 -5 7
    3 -5 -7
    3 5 -7
    -3 5 7
    -3 -5 7
    3 -5 -7
    3 -5 -6
    -3 -5 6
    3 -5 -6
    3 5 -6
    -3 -5 6
    -3 5 6
    3 -5 -5
    -3 -5 5
    3 5 -5
    -3 5 5
    -3 -5 5
    -3 -5 4
    3 -5 -4
    -3 5 4
    -3 -5 4
    -3 -5 4
    3 5 -4
    3 -5 -3
    -3 -5 3
    3 5 -3
    -3 -5 3
    -3 5 3
    -3 -5 3
    3 5 -2
    3 -5 -2
    3 5 -2
    -3 -5 2
    -3 5 2
    -3 -5 2
    -3 5 1
    3 5 -1
    -3 -5 1
    3 -5 -1
    3 5 -1
    3 -5 -1
    3 5 0
    3 -5 0
    -3 5 0
    -3 -5 0
    3 -5 0
    -3 -5 0
    -3 -5 -1
    -3 5 -1
    -3 -5 -1
    -3 5 -1
    3 -5 1
    -3 -5 -1
    -3 5 -1
    3 -5 2
    -3 -5 -2
    -3 5 -2
    -3 5 -2
    -3 -5 -2
    -3 5 -2
    -3 5 -3
    3 -5 3
    -3 -5 -3
    -3 5 -3
    -3 5 -3
    -3 -5 -3
    -3 -5 -3
    3 5 4
    3 -5 4
    -3 -5 -4
    -3 5 -4
    3 -5 4
    -3 -5 -4
    -3 5 -4
    -3 5 -4
    -3 -5 -5
    -3 5 -5
    3 5 5
    3 -5 5
    -3 5 -5
    3 -5 5
    -3 -5 -5
    -3 5 -5
    -3 -5 -6
    -3 5 -6
    -3 -5 -6
    -3 5 -6
    3 -5 6
    -3 5 -6
    3 5 6
    3 -5 6
    -3 5 -7
    -3 5 -7
    3 -5 7
    3 5 7
    -3 -5 -7
    3 5 8
    3 -5 8
    -3 -5 -8
    -3 5 -8
    -3 -5 -8
    3 5 9
    3 -5 9
    -3 -5 -9
    -3 -5 -9
    3 -6 -9
    -3 -6 9
    -3 6 9
    -3 -6 9
    3 -6 -8
    -3 -6 8
    -3 6 8
    3 -6 -8
    -3 -6 8
    3 6 -7
    3 -6 -7
    -3 -6 7
    -3 6 7
    3 -6 -7
    -3 -6 7
    3 -6 -6
    3 6 -6
    -3 6 6
    -3 -6 6
    3 -6 -6
    -3 -6 6
    -3 -6 5
    3 -6 -5
    -3 6 5
    -3 -6 5
    3 6 -5
    3 6 -4
    -3 6 4
    -3 -6 4
    3 -6 -4
    -3 -6 4
    -3 -6 4
    3 6 -3
    -3 -6 3
    3 6 -3
    3 -6 -3
    -3 -6 3
    -3 6 3
    -3 -6 3
    3 -6 -2
    3 6 -2
    -3 -6 2
    -3 -6 2
    -3 6 2
    3 6 -2
    -3 -6 1
    3 6 -1
    3 -6 -1
    -3 6 1
    3 -6 -1
    -3 -6 0
    -3 6 0
    -3 -6 0
    3 -6 0
    3 -6 0
    3 6 0
    -3 -6 -1
    -3 6 -1
    3 -6 1
    -3 6 -1
    -3 -6 -1
    -3 -6 -1
    -3 6 -1
    -3 -6 -2
    -3 6 -2
    -3 -6 -2
    -3 6 -2
    -3 6 -2
    3 -6 2
    -3 6 -3
    3 -6 3
    -3 6 -3
    -3 -6 -3
    -3 -6 -3
    -3 6 -3
    -3 -6 -3
    -3 6 -4
    -3 -6 -4
    -3 6 -4
    -3 -6 -4
    -3 -6 -4
    -3 6 -4
    3 -6 4
    3 6 5
    3 -6 5
    -3 6 -5
    -3 -6 -5
    -3 6 -5
    3 -6 5
    -3 -6 -5
    -3 6 -6
    -3 -6 -6
    3 -6 6
    3 6 6
    3 -6 6
    -3 6 -6
    -3 -6 -6
    -3 6 -6
    3 6 7
    3 -6 7
    3 -6 7
    -3 -6 -7
    -3 -6 -7
    -3 6 -7
    3 -6 8
    3 -6 8
    3 6 8
    -3 -6 -8
    -3 -6 -8
    3 6 9
    3 -6 9
    -3 7 9
    -3 -7 9
    -3 -7 8
    -3 -7 8
    -3 7 8
    3 -7 -8
    3 -7 -7
    -3 -7 7
    3 -7 -7
    -3 7 7
    -3 -7 7
    -3 -7 6
    3 -7 -6
    3 -7 -6
    3 7 -6
    -3 7 6
    -3 -7 6
    3 -7 -5
    -3 7 5
    -3 -7 5
    3 7 -5
    -3 -7 5
    -3 -7 4
    3 -7 -4
    -3 7 4
    -3 -7 4
    -3 -7 4
    3 7 -4
    -3 -7 3
    -3 -7 3
    3 7 -3
    3 7 -3
    3 -7 -3
    -3 7 3
    -3 -7 3
    3 7 -2
    3 -7 -2
    -3 7 2
    -3 -7 2
    -3 -7 2
    3 -7 -2
    3 7 -2
    -3 -7 2
    -3 -7 1
    3 -7 -1
    3 7 -1
    3 -7 -1
    -3 -7 1
    -3 -7 0
    3 -7 0
    -3 -7 0
    -3 7 0
    -3 -7 0
    -3 -7 -1
    3 -7 1
    -3 7 -1
    -3 -7 -1
    -3 7 -1
    -3 -7 -1
    -3 7 -1
    -3 7 -2
    3 -7 2
    -3 7 -2
    -3 -7 -2
    -3 -7 -2
    -3 7 -2
    -3 7 -3
    -3 7 -3
    -3 -7 -3
    3 -7 3
    -3 -7 -3
    -3 7 -3
    -3 7 -4
    -3 -7 -4
    -3 7 -4
    -3 -7 -4
    3 -7 4
    -3 -7 -4
    -3 7 -4
    3 -7 5
    -3 -7 -5
    -3 7 -5
    -3 -7 -5
    -3 7 -5
    -3 7 -5
    -3 -7 -5
    -3 -7 -6
    3 7 6
    3 -7 6
    -3 -7 -6
    -3 7 -6
    3 -7 6
    3 -7 7
    -3 -7 -7
    -3 -7 -7
    3 7 7
    3 7 8
    3 -7 8
    3 -7 8
    -3 -7 -8
    3 -7 9
    3 7 9
    -3 8 9
    -3 -8 9
    -3 -8 8
    -3 8 8
    -3 -8 8
    -3 -8 7
    -3 8 7
    -3 -8 7
    3 -8 -7
    3 -8 -7
    -3 -8 6
    3 -8 -6
    3 8 -6
    3 -8 -6
    -3 -8 6
    -3 8 6
    3 -8 -5
    -3 8 5
    -3 -8 5
    3 8 -5
    -3 -8 5
    -3 -8 4
    3 -8 -4
    3 8 -4
    -3 -8 4
    3 -8 -4
    3 8 -4
    -3 8 4
    -3 -8 4
    -3 -8 3
    -3 -8 3
    3 8 -3
    -3 8 3
    -3 -8 3
    3 8 -3
    3 -8 -3
    3 8 -2
    3 -8 -2
    3 -8 -2
    -3 -8 2
    -3 -8 2
    -3 8 2
    -3 -8 2
    3 -8 -1
    -3 -8 1
    -3 8 1
    -3 -8 1
    -3 -8 1
    3 8 -1
    3 -8 -1
    3 -8 0
    -3 8 0
    -3 -8 0
    3 -8 0
    -3 -8 0
    -3 -8 -1
    -3 8 -1
    3 -8 1
    -3 -8 -1
    -3 -8 -1
    -3 8 -1
    -3 8 -2
    -3 -8 -2
    3 -8 2
    -3 -8 -2
    -3 -8 -2
    -3 8 -2
    -3 8 -2
    -3 -8 -2
    -3 8 -3
    -3 -8 -3
    3 -8 3
    -3 8 -3
    -3 -8 -3
    -3 -8 -3
    -3 8 -4
    -3 -8 -4
    -3 -8 -4
    3 -8 4
    -3 -8 -5
    -3 8 -5
    3 -8 5
    -3 -8 -5
    -3 8 -5
    -3 -8 -5
    -3 -8 -6
    -3 -8 -6
    -3 8 -6
    -3 -8 -6
    3 -8 6
    3 -8 7
    -3 -8 -7
    -3 8 -7
    -3 -8 -7
    3 -8 8
    -3 9 9
    -3 -9 9
    -3 9 8
    -3 -9 8
    -3 -9 8
    3 -9 -7
    -3 -9 7
    -3 9 7
    -3 -9 7
    -3 -9 6
    -3 -9 6
    3 9 -6
    -3 9 6
    3 9 -5
    -3 -9 5
    -3 9 5
    -3 -9 5
    3 -9 -5
    3 9 -5
    3 -9 -5
    -3 -9 4
    -3 9 4
    -3 -9 4
    3 -9 -4
    3 9 -4
    3 -9 -4
    -3 -9 4
    3 9 -4
    -3 -9 3
    -3 -9 3
    3 9 -3
    3 -9 -3
    -3 9 3
    -3 -9 3
    3 -9 -2
    -3 -9 2
    3 9 -2
    3 -9 -2
    -3 9 2
    -3 -9 2
    -3 -9 2
    -3 -9 1
    3 -9 -1
    -3 -9 1
    3 -9 0
    -3 -9 0
    -3 -9 0
    3 -9 0
    -3 -9 -1
    3 -9 1
    -3 9 -2
    -3 -9 -2
    -3 -9 -2
    3 -9 2
    -3 9 -2
    -3 -9 -2
    -3 9 -3
    -3 -9 -3
    -3 -9 -3
    -3 9 -3
    3 -9 3
    -3 9 -4
    -3 -9 -4
    -3 9 -4
    -3 -9 -4
    3 -9 4
    -3 -9 -5
    -3 -9 -5
    -3 9 -5
    -3 -9 -5
    3 -9 5
    -3 9 -6
    -3 -9 -6
    -3 -9 -6
    3 -9 6
    -3 9 -7
    -3 -9 -7
    3 -9 7
    3 10 -9
    -3 10 9
    3 10 -8
    -3 10 8
    3 -10 -7
    3 10 -7
    -3 -10 7
    -3 10 7
    -3 -10 7
    -3 10 6
    -3 -10 6
    3 10 -6
    3 -10 -6
    -3 -10 6
    3 -10 -5
    3 10 -5
    -3 -10 5
    -3 10 5
    -3 -10 5
    3 10 -5
    -3 -10 4
    -3 10 4
    -3 -10 4
    3 -10 -4
    3 10 -4
    -3 -10 4
    3 -10 -3
    3 10 -3
    -3 -10 3
    -3 -10 3
    -3 10 3
    -3 -10 3
    -3 -10 2
    3 -10 -2
    -3 -10 2
    -3 -10 1
    -3 -10 1
    3 -10 -1
    3 -10 0
    -3 -10 0
    3 -10 0
    -3 -10 0
    -3 -10 -1
    -3 -10 -1
    3 -10 1
    -3 -10 -2
    3 -10 2
    -3 -10 -2
    -3 -10 -3
    3 -10 3
    -3 -10 -3
    -3 -10 -3
    -3 10 -3
    -3 -10 -4
    3 -10 4
    -3 -10 -4
    -3 10 -4
    -3 -10 -5
    -3 10 -5
    -3 -10 -5
    3 -10 5
    3 -10 6
    -3 10 -6
    -3 10 -7
    3 -10 7
    -3 -11 7
    3 11 -7
    -3 11 7
    3 11 -6
    -3 -11 6
    -3 11 6
    -3 -11 5
    3 11 -5
    -3 11 5
    -3 11 4
    -3 -11 4
    3 -11 -4
    3 11 -4
    -3 -11 4
    -3 -11 4
    -3 -11 3
    -3 -11 3
    -3 -11 2
    -3 -11 2
    3 -11 -1
    -3 -11 1
    3 -11 -1
    -3 -11 1
    -3 -11 0
    3 -11 0
    -3 -11 0
    3 -11 0
    3 -11 1
    -3 -11 -1
    -3 -11 -1
    3 -11 2
    -3 -11 -2
    -3 -11 -3
    3 -11 3
    -3 11 -4
    -3 -11 -4
    -3 11 -5
    3 -11 5
    3 -11 6
    -3 -12 6
    -3 -12 5
    -3 -12 4
    -3 -12 3
    -3 -12 3
    3 -12 -2
    -3 -12 2
    -3 -12 1
    3 -12 -1
    -3 -12 1
    3 -12 0
    -3 -12 0
    -3 -12 -1
    3 -12 1
    -3 -12 -2
    3 -12 2
    3 -12 3
    3 -12 4
    3 -12 5
    -3 -13 5
    -3 -13 4
    -3 -13 3
    3 -13 -2
    -3 -13 2
    3 -13 -1
    -3 -13 1
    -3 -13 0
    3 -13 0
    3 -13 1
    3 -13 2
    3 -13 3
    3 -13 4
    3 -14 -2
    3 -14 -1
    3 -14 0
    3 -14 1
    3 -14 2
    3 -14 3
    3 -15 0
    3 -15 1
    -4 0 10
    -4 0 9
    4 0 -8
    -4 0 8
    4 0 -7
    -4 0 7
    4 0 -6
    -4 0 6
    4 0 -5
    -4 0 5
    -4 0 4
    4 0 -4
    4 0 -3
    -4 0 3
    4 0 -2
    4 0 -1
    -4 0 1
    -4 0 0
    4 0 0
    4 0 1
    -4 0 -1
    -4 0 -2
    -4 0 -2
    4 0 2
    -4 0 -2
    -4 0 -3
    -4 0 -3
    4 0 3
    -4 0 -3
    4 0 3
    4 0 4
    -4 0 -4
    4 0 4
    -4 0 -4
    4 0 5
    -4 0 -5
    -4 0 -5
    4 0 5
    4 0 6
    4 0 6
    -4 0 -6
    -4 0 -6
    4 0 7
    -4 0 -7
    4 0 7
    -4 0 -7
    4 0 8
    -4 0 -8
    4 0 8
    -4 0 -8
    4 0 9
    4 0 9
    4 0 10
    4 0 10
    -4 -1 10
    -4 -1 9
    4 -1 -8
    4 1 -8
    -4 -1 8
    4 -1 -7
    4 1 -7
    -4 -1 7
    -4 -1 6
    4 1 -6
    4 -1 -6
    4 1 -5
    4 -1 -5
    -4 -1 5
    -4 1 4
    -4 -1 4
    4 -1 -4
    -4 1 3
    4 -1 -2
    -4 -1 1
    4 -1 -1
    -4 -1 0
    4 -1 0
    -4 -1 -1
    4 -1 1
    4 1 1
    -4 -1 -2
    -4 1 -2
    4 1 2
    -4 -1 -2
    -4 -1 -2
    -4 -1 -3
    4 1 3
    -4 1 -3
    -4 -1 -3
    -4 -1 -3
    4 -1 4
    -4 1 -4
    -4 -1 -4
    4 1 4
    4 -1 4
    -4 -1 -4
    4 -1 5
    4 1 5
    -4 1 -5
    -4 -1 -5
    4 -1 5
    -4 -1 -5
    4 -1 6
    4 1 6
    -4 -1 -6
    -4 -1 -6
    4 -1 6
    -4 1 -6
    4 1 7
    4 -1 7
    4 -1 7
    -4 -1 -7
    -4 -1 -7
    -4 1 -7
    -4 -1 -8
    -4 1 -8
    4 1 8
    4 -1 8
    4 -1 8
    -4 -1 -8
    4 -1 9
    -4 -1 -9
    4 1 9
    4 -1 9
    4 -1 10
    4 -1 10
    -4 -2 10
    -4 2 10
    -4 2 9
    -4 -2 9
    -4 2 8
    -4 -2 8
    4 2 -8
    4 -2 -8
    4 -2 -7
    -4 -2 7
    4 2 -7
    -4 -2 6
    -4 -2 6
    4 -2 -6
    -4 -2 5
    4 -2 -5
    -4 -2 5
    -4 2 4
    -4 -2 4
    4 -2 -4
    -4 2 3
    -4 -2 3
    4 -2 -2
    -4 2 2
    -4 -2 2
    -4 -2 1
    4 2 -1
    4 -2 -1
    -4 -2 0
    4 2 0
    4 -2 0
    4 -2 1
    -4 -2 -1
    -4 -2 -2
    4 2 2
    -4 -2 -2
    -4 -2 -2
    -4 -2 -3
    -4 -2 -3
    -4 -2 -3
    4 2 3
    -4 2 -3
    -4 2 -4
    -4 -2 -4
    4 -2 4
    4 2 4
    -4 -2 -4
    4 2 5
    4 -2 5
    4 -2 5
    -4 -2 -5
    -4 2 -5
    -4 -2 -5
    -4 2 -6
    4 -2 6
    -4 -2 -6
    4 -2 6
    4 2 6
    -4 -2 -6
    -4 2 -6
    -4 2 -7
    4 -2 7
    -4 -2 -7
    -4 2 -7
    -4 -2 -7
    4 -2 7
    4 2 7
    -4 2 -8
    -4 2 -8
    -4 -2 -8
    -4 -2 -8
    4 2 8
    4 -2 8
    4 -2 8
    4 -2 9
    -4 -2 -9
    4 2 9
    4 -2 9
    4 -2 10
    4 2 10
    4 -2 10
    -4 3 10
    -4 -3 10
    -4 3 9
    -4 -3 9
    -4 3 8
    -4 -3 8
    4 -3 -8
    -4 -3 8
    4 -3 -7
    -4 -3 7
    -4 3 7
    -4 -3 7
    -4 -3 6
    -4 3 6
    4 -3 -6
    -4 -3 6
    -4 3 5
    -4 -3 5
    -4 -3 5
    4 -3 -5
    4 -3 -5
    4 3 -4
    -4 -3 4
    -4 3 4
    4 -3 -4
    -4 -3 3
    4 3 -3
    -4 3 3
    -4 -3 2
    4 -3 -2
    4 3 -2
    -4 3 2
    4 3 -2
    4 3 -1
    -4 -3 1
    -4 -3 1
    -4 3 1
    -4 3 1
    4 3 -1
    4 -3 -1
    4 3 0
    4 -3 0
    -4 -3 0
    -4 3 0
    4 3 0
    4 -3 1
    4 3 1
    -4 3 -1
    -4 -3 -1
    -4 3 -2
    -4 -3 -2
    4 -3 2
    -4 -3 -2
    -4 3 -2
    -4 -3 -2
    -4 3 -3
    -4 -3 -3
    -4 3 -3
    -4 3 -3
    -4 -3 -3
    -4 -3 -3
    -4 -3 -4
    -4 3 -4
    -4 -3 -4
    -4 3 -4
    4 3 4
    4 -3 4
    -4 3 -5
    -4 -3 -5
    4 3 5
    4 -3 5
    -4 -3 -5
    -4 3 -5
    4 -3 6
    -4 3 -6
    4 3 6
    4 -3 6
    -4 3 -6
    -4 -3 -6
    -4 -3 -6
    4 3 7
    4 -3 7
    -4 3 -7
    4 -3 7
    -4 -3 -7
    -4 3 -7
    -4 -3 -7
    -4 3 -8
    4 -3 8
    -4 -3 -8
    4 3 8
    4 -3 8
    -4 -3 -8
    -4 3 -8
    4 -3 9
    4 -3 9
    -4 -3 -9
    4 3 9
    4 -3 10
    -4 4 10
    -4 -4 10
    -4 -4 9
    -4 4 9
    -4 -4 9
    -4 4 8
    -4 -4 8
    4 -4 -8
    -4 -4 8
    -4 -4 7
    4 -4 -7
    4 -4 -7
    -4 4 7
    -4 -4 7
    4 4 -6
    4 -4 -6
    -4 -4 6
    4 -4 -6
    -4 4 6
    -4 -4 6
    4 4 -5
    4 -4 -5
    -4 -4 5
    -4 4 5
    -4 -4 5
    4 -4 -5
    -4 -4 4
    4 4 -4
    -4 -4 4
    4 -4 -4
    4 -4 -3
    4 4 -3
    4 -4 -3
    -4 4 3
    4 4 -3
    -4 -4 3
    -4 4 2
    4 4 -2
    -4 -4 2
    4 4 -2
    4 -4 -2
    -4 -4 1
    4 4 -1
    -4 4 1
    -4 -4 1
    4 -4 -1
    4 4 -1
    -4 -4 0
    4 4 0
    4 -4 0
    -4 -4 0
    -4 4 0
    4 4 0
    -4 -4 -1
    -4 4 -1
    4 -4 1
    4 -4 1
    4 4 1
    -4 -4 -2
    -4 4 -2
    4 -4 2
    -4 -4 -2
    -4 4 -2
    -4 -4 -2
    -4 4 -3
    -4 -4 -3
    4 -4 3
    -4 -4 -3
    -4 4 -3
    -4 -4 -3
    -4 4 -3
    -4 4 -4
    -4 4 -4
    -4 -4 -4
    -4 -4 -4
    -4 4 -4
    4 -4 4
    4 4 4
    -4 -4 -4
    -4 -4 -5
    -4 4 -5
    4 4 5
    4 -4 5
    -4 -4 -5
    -4 4 -5
    -4 4 -6
    -4 -4 -6
    4 4 6
    4 -4 6
    -4 4 -6
    -4 -4 -6
    -4 -4 -7
    -4 -4 -7
    -4 4 -7
    -4 4 -7
    4 4 7
    4 -4 7
    4 -4 8
    4 4 8
    4 -4 8
    -4 -4 -8
    -4 4 -8
    4 4 9
    4 -4 9
    -4 4 -9
    -4 -4 -9
    4 -4 9
    -4 -4 -9
    -4 -5 9
    -4 5 9
    -4 -5 9
    4 -5 -8
    -4 -5 8
    -4 5 8
    -4 -5 8
    4 -5 -7
    -4 -5 7
    4 5 -7
    -4 5 7
    -4 -5 7
    4 -5 -7
    4 -5 -6
    -4 5 6
    4 -5 -6
    -4 -5 6
    4 5 -6
    -4 -5 6
    4 5 -5
    4 -5 -5
    -4 -5 5
    -4 -5 5
    -4 5 5
    4 5 -4
    -4 -5 4
    -4 -5 4
    -4 5 4
    -4 -5 4
    4 -5 -4
    -4 5 3
    -4 -5 3
    -4 -5 3
    4 -5 -3
    4 5 -3
    4 -5 -3
    4 5 -3
    4 5 -2
    4 -5 -2
    4 5 -2
    -4 -5 2
    -4 5 2
    4 5 -1
    4 -5 -1
    -4 -5 1
    4 5 -1
    -4 5 1
    4 5 0
    4 -5 0
    -4 -5 0
    -4 5 0
    -4 -5 0
    -4 5 -1
    -4 -5 -1
    4 -5 1
    -4 -5 -1
    -4 -5 -1
    -4 5 -1
    -4 -5 -2
    -4 5 -2
    -4 -5 -2
    -4 5 -2
    4 -5 2
    -4 -5 -2
    -4 5 -2
    -4 -5 -3
    -4 5 -3
    -4 -5 -3
    -4 5 -3
    -4 -5 -3
    -4 5 -3
    4 -5 3
    -4 -5 -4
    -4 5 -4
    4 -5 4
    -4 -5 -4
    -4 5 -4
    -4 5 -4
    -4 5 -4
    -4 -5 -4
    -4 5 -5
    4 -5 5
    4 5 5
    -4 -5 -5
    4 -5 5
    -4 -5 -5
    -4 5 -5
    -4 5 -5
    -4 -5 -6
    -4 5 -6
    -4 5 -6
    4 -5 6
    4 5 6
    -4 -5 -6
    -4 5 -6
    -4 5 -7
    -4 5 -7
    -4 -5 -7
    -4 5 -7
    -4 -5 -7
    4 -5 7
    4 5 7
    4 5 8
    4 -5 8
    -4 5 -8
    -4 -5 -8
    -4 -5 -9
    4 5 9
    4 -5 9
    -4 -5 -9
    4 -5 9
    -4 -6 9
    -4 -6 9
    -4 6 9
    -4 -6 8
    4 -6 -8
    -4 6 8
    -4 -6 8
    -4 6 7
    -4 -6 7
    -4 -6 7
    4 -6 -7
    4 6 -7
    4 -6 -7
    -4 6 6
    -4 -6 6
    4 6 -6
    4 -6 -6
    4 -6 -6
    -4 -6 6
    -4 -6 5
    4 6 -5
    4 -6 -5
    -4 6 5
    -4 -6 5
    -4 -6 4
    4 -6 -4
    -4 -6 4
    -4 6 4
    -4 -6 4
    4 6 -4
    4 -6 -4
    4 6 -4
    -4 6 3
    -4 -6 3
    4 6 -3
    4 -6 -3
    4 6 -3
    4 -6 -3
    -4 -6 3
    4 -6 -2
    4 6 -2
    -4 6 2
    4 6 -2
    -4 -6 2
    4 -6 -1
    -4 -6 1
    -4 6 1
    4 6 -1
    4 -6 -1
    4 6 -1
    -4 -6 0
    -4 6 0
    -4 -6 0
    4 6 0
    4 -6 0
    4 -6 1
    -4 -6 -1
    -4 6 -1
    -4 -6 -1
    -4 6 -1
    -4 -6 -1
    -4 6 -1
    -4 6 -2
    -4 -6 -2
    -4 -6 -2
    -4 6 -2
    -4 6 -2
    4 -6 2
    -4 6 -3
    -4 -6 -3
    -4 -6 -3
    -4 6 -3
    4 -6 3
    -4 -6 -3
    -4 6 -3
    -4 6 -4
    -4 -6 -4
    -4 -6 -4
    -4 6 -4
    -4 -6 -4
    -4 6 -4
    4 -6 4
    -4 -6 -5
    -4 6 -5
    -4 6 -5
    -4 6 -5
    -4 -6 -5
    -4 6 -5
    4 -6 5
    -4 -6 -5
    -4 -6 -6
    -4 6 -6
    -4 6 -6
    -4 6 -6
    -4 -6 -6
    -4 -6 -6
    4 -6 6
    -4 6 -6
    4 6 6
    4 -6 6
    -4 -6 -7
    -4 6 -7
    4 6 7
    4 -6 7
    -4 -6 -7
    4 -6 7
    -4 6 -7
    4 -6 8
    4 6 8
    -4 -6 -8
    -4 -6 -8
    -4 6 -8
    4 6 9
    4 -6 9
    -4 -7 9
    -4 7 9
    4 -7 -8
    -4 -7 8
    -4 7 8
    -4 -7 8
    4 -7 -7
    -4 7 7
    -4 -7 7
    -4 -7 7
    4 -7 -7
    -4 7 6
    4 -7 -6
    4 7 -6
    -4 -7 6
    -4 -7 6
    -4 -7 5
    -4 7 5
    -4 -7 5
    4 -7 -5
    4 7 -5
    -4 7 4
    -4 -7 4
    -4 -7 4
    4 7 -4
    -4 -7 4
    4 -7 -4
    4 7 -4
    4 -7 -4
    -4 7 3
    -4 -7 3
    4 7 -3
    4 -7 -3
    4 7 -3
    -4 -7 3
    -4 -7 3
    -4 -7 2
    4 7 -2
    4 -7 -2
    4 7 -2
    4 -7 -2
    -4 -7 2
    -4 7 2
    -4 7 1
    4 -7 -1
    4 7 -1
    4 -7 -1
    -4 -7 1
    -4 -7 0
    -4 -7 0
    4 7 0
    4 -7 0
    4 -7 1
    -4 7 -1
    -4 -7 -1
    -4 7 -1
    -4 -7 -1
    -4 7 -1
    -4 -7 -1
    4 -7 2
    -4 -7 -2
    -4 7 -2
    -4 -7 -2
    -4 7 -2
    -4 -7 -2
    -4 7 -2
    -4 7 -3
    -4 -7 -3
    -4 7 -3
    -4 7 -3
    -4 -7 -3
    -4 -7 -3
    4 -7 3
    -4 7 -4
    -4 -7 -4
    -4 -7 -4
    -4 7 -4
    4 -7 4
    -4 -7 -4
    -4 7 -4
    -4 -7 -5
    -4 7 -5
    -4 -7 -5
    4 -7 5
    -4 7 -5
    -4 -7 -5
    -4 7 -5
    -4 7 -6
    4 -7 6
    -4 -7 -6
    -4 7 -6
    -4 7 -6
    -4 7 -6
    -4 -7 -6
    -4 -7 -6
    -4 -7 -7
    4 -7 7
    -4 -7 -7
    -4 -7 -7
    -4 7 -7
    -4 7 -7
    4 -7 8
    -4 8 9
    -4 -8 9
    -4 -8 8
    -4 8 8
    -4 -8 8
    -4 -8 7
    -4 8 7
    4 -8 -7
    -4 -8 7
    4 -8 -7
    -4 -8 6
    4 -8 -6
    -4 8 6
    -4 -8 6
    4 8 -6
    4 8 -6
    -4 -8 5
    -4 8 5
    4 8 -5
    4 -8 -5
    -4 -8 5
    4 -8 -5
    4 8 -5
    4 -8 -4
    4 8 -4
    4 8 -4
    -4 8 4
    -4 -8 4
    4 -8 -4
    -4 -8 4
    -4 -8 4
    -4 -8 3
    -4 8 3
    4 -8 -3
    4 8 -3
    -4 -8 3
    -4 -8 3
    4 8 -3
    4 -8 -2
    4 8 -2
    -4 -8 2
    -4 -8 2
    4 -8 -2
    -4 8 2
    -4 -8 2
    4 -8 -1
    4 8 -1
    4 -8 -1
    -4 -8 1
    -4 -8 1
    -4 -8 0
    -4 8 0
    -4 -8 0
    -4 -8 0
    -4 -8 -1
    -4 8 -1
    4 -8 1
    -4 8 -1
    -4 -8 -1
    -4 -8 -1
    -4 8 -1
    4 -8 2
    -4 -8 -2
    -4 8 -2
    -4 -8 -2
    -4 8 -2
    -4 8 -2
    -4 -8 -2
    -4 8 -3
    -4 -8 -3
    -4 -8 -3
    -4 8 -3
    -4 -8 -3
    -4 8 -3
    4 -8 3
    -4 -8 -4
    -4 -8 -4
    -4 8 -4
    -4 -8 -4
    -4 8 -4
    4 -8 4
    -4 8 -4
    4 -8 5
    -4 8 -5
    -4 -8 -5
    -4 -8 -5
    -4 -8 -5
    -4 8 -5
    -4 8 -5
    -4 -8 -6
    -4 -8 -6
    -4 8 -6
    -4 -8 -6
    -4 8 -6
    4 -8 6
    4 -8 7
    -4 8 -7
    -4 -8 -7
    -4 8 -7
    4 -8 8
    -4 9 9
    -4 -9 9
    4 9 -9
    -4 9 8
    -4 -9 8
    4 9 -8
    4 -9 -8
    4 -9 -7
    4 9 -7
    -4 9 7
    -4 -9 7
    -4 -9 7
    -4 9 6
    -4 -9 6
    4 9 -6
    4 -9 -6
    -4 -9 6
    4 9 -5
    -4 9 5
    -4 -9 5
    -4 -9 5
    4 -9 -5
    4 9 -5
    4 -9 -5
    4 -9 -4
    4 9 -4
    -4 -9 4
    -4 9 4
    -4 -9 4
    -4 -9 4
    4 -9 -4
    4 9 -4
    4 9 -3
    -4 -9 3
    -4 9 3
    -4 -9 3
    4 -9 -3
    4 9 -3
    -4 -9 3
    4 9 -2
    4 -9 -2
    -4 9 2
    -4 -9 2
    4 -9 -2
    -4 -9 2
    -4 -9 2
    4 -9 -1
    -4 -9 1
    -4 -9 1
    -4 9 0
    -4 -9 0
    -4 -9 0
    4 -9 0
    -4 -9 -1
    -4 9 -1
    -4 -9 -1
    4 -9 1
    -4 -9 -2
    4 -9 2
    -4 9 -2
    -4 -9 -2
    -4 9 -2
    -4 -9 -2
    -4 -9 -2
    -4 9 -2
    -4 -9 -3
    -4 -9 -3
    -4 9 -3
    4 -9 3
    -4 -9 -3
    -4 -9 -3
    -4 9 -3
    -4 -9 -4
    -4 -9 -4
    -4 9 -4
    -4 9 -4
    4 -9 4
    -4 9 -5
    -4 -9 -5
    -4 9 -5
    -4 -9 -5
    4 -9 5
    -4 9 -6
    -4 -9 -6
    4 -9 6
    -4 9 -6
    4 -9 7
    -4 9 -7
    -4 -9 -7
    -4 10 9
    4 10 -9
    -4 10 8
    4 10 -8
    -4 10 7
    -4 -10 7
    -4 -10 7
    4 10 -7
    4 -10 -7
    -4 -10 6
    -4 10 6
    -4 -10 6
    4 -10 -6
    4 10 -6
    4 -10 -5
    4 10 -5
    -4 -10 5
    -4 10 5
    -4 -10 5
    4 10 -5
    -4 -10 4
    4 10 -4
    -4 10 4
    -4 -10 4
    -4 -10 4
    4 10 -4
    4 -10 -4
    -4 -10 3
    -4 10 3
    -4 -10 3
    -4 -10 3
    4 -10 -3
    4 10 -3
    -4 -10 2
    -4 -10 2
    4 -10 -2
    -4 -10 1
    -4 -10 1
    4 -10 -1
    -4 -10 0
    -4 -10 0
    4 -10 0
    4 -10 1
    -4 -10 -1
    -4 -10 -1
    -4 10 -2
    -4 -10 -2
    -4 10 -2
    -4 -10 -2
    4 -10 2
    -4 -10 -2
    4 -10 3
    -4 -10 -3
    -4 10 -3
    -4 -10 -3
    -4 10 -3
    -4 -10 -3
    -4 10 -4
    -4 -10 -4
    4 -10 4
    -4 -10 -4
    -4 10 -5
    -4 -10 -5
    -4 10 -6
    4 -10 6
    -4 10 -7
    -4 -11 7
    4 11 -7
    -4 11 7
    4 11 -6
    -4 11 6
    -4 -11 6
    4 11 -5
    -4 11 5
    -4 -11 5
    -4 -11 4
    4 11 -4
    4 -11 -4
    -4 -11 4
    -4 11 4
    -4 -11 4
    -4 -11 3
    4 -11 -3
    4 11 -3
    -4 -11 3
    -4 -11 2
    -4 -11 2
    -4 -11 1
    4 -11 -1
    -4 -11 0
    4 -11 0
    -4 -11 0
    4 -11 1
    -4 -11 -1
    -4 -11 -1
    -4 -11 -2
    4 -11 2
    -4 11 -3
    -4 -11 -3
    4 -11 3
    -4 11 -4
    -4 11 -5
    4 -11 5
    4 -11 6
    -4 -12 6
    -4 -12 5
    -4 -12 4
    4 12 -4
    -4 -12 3
    -4 -12 3
    -4 -12 2
    -4 -12 2
    4 -12 -1
    -4 -12 1
    -4 -12 0
    4 -12 0
    4 -12 1
    -4 -12 -1
    4 -12 2
    -4 -12 -2
    4 -12 3
    4 -12 4
    4 -12 5
    -4 -13 5
    -4 -13 4
    -4 -13 3
    4 -13 -2
    -4 -13 2
    -4 -13 1
    4 -13 -1
    4 -13 0
    4 -13 1
    4 -13 2
    4 -13 3
    4 -13 4
    4 -14 -3
    4 -14 -2
    4 -14 -1
    4 -14 0
    4 -14 1
    4 -14 2
    4 -15 -1
    4 -15 0
    -5 0 10
    5 0 -8
    -5 0 8
    5 0 -7
    -5 0 7
    5 0 -6
    -5 0 6
    -5 0 5
    5 0 -5
    -5 0 4
    5 0 -4
    5 0 -3
    5 0 -2
    -5 0 1
    5 0 -1
    -5 0 0
    5 0 0
    -5 0 -1
    5 0 1
    5 0 2
    -5 0 -2
    -5 0 -3
    -5 0 -3
    -5 0 -3
    5 0 3
    -5 0 -4
    5 0 4
    -5 0 -4
    -5 0 -4
    5 0 5
    5 0 5
    -5 0 -5
    -5 0 -5
    -5 0 -6
    -5 0 -6
    5 0 6
    5 0 6
    5 0 7
    -5 0 -7
    -5 0 -7
    5 0 7
    5 0 8
    5 0 8
    -5 0 -8
    5 0 9
    5 0 9
    5 0 10
    -5 -1 10
    -5 -1 9
    5 -1 -8
    5 1 -8
    -5 -1 8
    -5 -1 7
    5 -1 -7
    5 1 -7
    5 1 -6
    5 -1 -6
    -5 -1 6
    -5 1 5
    5 -1 -5
    5 -1 -4
    -5 -1 4
    -5 1 4
    -5 1 3
    5 -1 -3
    5 -1 -2
    5 -1 -1
    -5 -1 1
    5 -1 0
    -5 -1 0
    5 -1 1
    -5 -1 -1
    5 1 2
    -5 -1 -2
    5 -1 2
    -5 -1 -3
    -5 1 -3
    -5 -1 -3
    -5 -1 -3
    5 -1 3
    5 1 3
    5 1 4
    -5 -1 -4
    -5 -1 -4
    5 -1 4
    -5 -1 -4
    -5 1 -4
    5 -1 5
    -5 1 -5
    -5 -1 -5
    5 1 5
    -5 -1 -5
    5 -1 5
    5 -1 6
    5 -1 6
    -5 -1 -6
    -5 1 -6
    5 1 6
    -5 -1 -6
    5 -1 7
    -5 1 -7
    -5 -1 -7
    5 -1 7
    -5 -1 -7
    5 1 7
    -5 -1 -8
    5 -1 8
    5 1 8
    5 -1 8
    -5 1 -8
    5 -1 9
    5 1 9
    5 -1 9
    -5 -1 -9
    5 -1 10
    -5 -2 10
    -5 2 10
    -5 2 9
    -5 -2 9
    -5 2 8
    -5 -2 8
    5 -2 -8
    5 2 -8
    5 -2 -7
    -5 -2 7
    -5 -2 6
    5 -2 -6
    5 -2 -5
    -5 2 4
    -5 2 3
    5 -2 -3
    5 2 -3
    5 2 -2
    5 -2 -2
    -5 2 2
    5 2 -1
    5 -2 -1
    -5 -2 1
    -5 -2 0
    5 -2 0
    5 -2 1
    5 2 1
    -5 -2 -1
    -5 -2 -2
    5 2 2
    -5 -2 -3
    -5 -2 -3
    -5 2 -3
    -5 -2 -3
    5 2 3
    -5 -2 -4
    -5 -2 -4
    5 2 4
    -5 2 -4
    5 -2 4
    -5 -2 -4
    -5 2 -5
    -5 -2 -5
    5 2 5
    -5 -2 -5
    5 -2 5
    5 -2 5
    5 -2 6
    5 2 6
    -5 -2 -6
    -5 -2 -6
    -5 2 -6
    -5 2 -6
    5 -2 6
    5 2 7
    -5 -2 -7
    -5 -2 -7
    -5 2 -7
    5 -2 7
    5 -2 7
    -5 2 -7
    5 2 8
    5 2 8
    5 -2 8
    5 -2 8
    -5 -2 -8
    -5 2 -8
    5 2 9
    5 -2 9
    -5 -2 -9
    5 -2 9
    5 -2 10
    -5 3 10
    -5 -3 10
    -5 -3 9
    -5 3 9
    5 -3 -8
    -5 3 8
    -5 -3 8
    -5 -3 7
    5 -3 -7
    -5 3 7
    -5 -3 7
    -5 3 6
    -5 -3 6
    5 -3 -6
    -5 -3 5
    5 -3 -5
    5 3 -5
    5 3 -4
    -5 -3 4
    -5 3 4
    5 3 -3
    5 -3 -3
    -5 3 3
    5 3 -3
    -5 -3 3
    -5 -3 2
    -5 3 2
    5 -3 -2
    5 3 -2
    5 3 -2
    -5 3 1
    -5 -3 1
    -5 3 1
    5 3 -1
    5 -3 -1
    5 3 -1
    5 3 0
    5 -3 0
    5 3 0
    -5 3 0
    -5 -3 0
    -5 3 -1
    -5 -3 -1
    5 3 1
    5 -3 1
    -5 -3 -2
    -5 3 -2
    -5 -3 -2
    -5 3 -2
    -5 -3 -3
    5 3 3
    -5 -3 -3
    -5 3 -3
    -5 -3 -3
    -5 3 -3
    -5 -3 -4
    -5 3 -4
    -5 3 -4
    -5 -3 -4
    -5 3 -4
    -5 -3 -4
    5 3 4
    5 -3 5
    5 3 5
    5 3 5
    -5 3 -5
    -5 -3 -5
    -5 3 -5
    -5 -3 -5
    -5 -3 -5
    -5 3 -5
    5 -3 5
    5 -3 6
    -5 -3 -6
    -5 3 -6
    -5 -3 -6
    -5 3 -6
    5 3 6
    5 -3 6
    -5 3 -7
    -5 3 -7
    -5 -3 -7
    5 -3 7
    -5 -3 -7
    5 3 7
    5 -3 7
    -5 -3 -8
    5 3 8
    5 -3 8
    5 -3 8
    5 3 9
    -5 -3 -9
    5 -3 9
    5 -3 9
    -5 4 9
    -5 -4 9
    -5 4 8
    -5 -4 8
    -5 -4 8
    5 4 -7
    -5 4 7
    -5 -4 7
    -5 -4 7
    5 -4 -7
    5 -4 -6
    -5 -4 6
    -5 4 6
    -5 -4 6
    5 4 -6
    -5 -4 5
    5 4 -5
    -5 4 5
    -5 -4 5
    5 4 -4
    -5 -4 4
    -5 4 4
    -5 -4 3
    -5 4 3
    5 4 -3
    5 -4 -3
    5 4 -3
    -5 -4 2
    -5 4 2
    5 4 -2
    5 -4 -2
    5 4 -2
    -5 4 1
    -5 -4 1
    -5 4 1
    5 4 -1
    -5 -4 1
    5 4 -1
    5 -4 -1
    -5 4 0
    -5 -4 0
    5 4 0
    -5 4 0
    5 -4 0
    5 4 0
    -5 -4 -1
    -5 4 -1
    5 -4 1
    5 4 1
    -5 4 -2
    -5 -4 -2
    -5 -4 -2
    -5 4 -2
    5 -4 2
    -5 -4 -3
    -5 4 -3
    -5 -4 -3
    5 -4 3
    -5 4 -3
    -5 -4 -3
    -5 4 -4
    -5 -4 -4
    -5 4 -4
    -5 -4 -4
    -5 -4 -4
    -5 4 -4
    -5 4 -5
    -5 -4 -5
    -5 -4 -5
    -5 4 -5
    -5 -4 -5
    -5 4 -5
    -5 4 -6
    5 4 6
    5 -4 6
    -5 -4 -6
    -5 4 -6
    -5 -4 -6
    -5 4 -6
    -5 -4 -6
    -5 4 -7
    -5 -4 -7
    -5 -4 -7
    5 4 7
    5 -4 7
    5 -4 7
    -5 4 -7
    5 -4 8
    5 4 8
    5 -4 8
    -5 -4 -8
    -5 -4 -9
    -5 4 -9
    5 4 9
    5 -4 9
    5 -4 9
    -5 5 9
    -5 -5 9
    -5 -5 9
    -5 -5 8
    -5 5 8
    -5 -5 8
    -5 5 7
    -5 -5 7
    -5 -5 7
    5 5 -7
    5 -5 -7
    5 -5 -6
    -5 5 6
    -5 -5 6
    -5 -5 6
    5 5 -6
    5 5 -5
    -5 -5 5
    -5 -5 5
    -5 5 5
    -5 -5 5
    -5 5 4
    -5 -5 4
    -5 -5 4
    5 5 -4
    5 -5 -4
    5 5 -4
    -5 5 3
    5 5 -3
    -5 -5 3
    5 5 -3
    5 -5 -3
    -5 -5 2
    5 5 -2
    -5 5 2
    5 -5 -2
    5 5 -2
    5 5 -1
    5 -5 -1
    -5 -5 1
    -5 -5 1
    -5 5 1
    5 5 -1
    -5 5 1
    -5 -5 0
    5 -5 0
    5 5 0
    -5 5 0
    -5 -5 0
    -5 -5 -1
    -5 5 -1
    5 5 1
    5 -5 1
    -5 5 -2
    -5 -5 -2
    -5 5 -2
    -5 -5 -2
    -5 5 -2
    5 -5 2
    5 -5 3
    -5 5 -3
    -5 5 -3
    -5 -5 -3
    -5 -5 -3
    -5 5 -3
    -5 -5 -3
    5 -5 4
    -5 5 -4
    -5 -5 -4
    -5 -5 -4
    -5 5 -4
    -5 -5 -4
    -5 -5 -5
    -5 5 -5
    -5 -5 -5
    -5 5 -5
    -5 -5 -5
    -5 5 -5
    -5 5 -6
    -5 -5 -6
    -5 5 -6
    -5 -5 -6
    -5 5 -6
    -5 5 -6
    -5 -5 -6
    -5 -5 -7
    -5 5 -7
    -5 5 -7
    -5 5 -7
    -5 -5 -7
    -5 -5 -7
    -5 5 -7
    -5 -5 -8
    5 5 8
    5 -5 8
    -5 5 -8
    5 -5 8
    -5 5 -9
    -5 -5 -9
    5 -5 9
    -5 -6 9
    -5 6 9
    -5 -6 9
    -5 -6 8
    -5 6 8
    -5 -6 8
    -5 6 7
    -5 -6 7
    5 6 -7
    5 -6 -7
    -5 -6 7
    -5 6 6
    -5 -6 6
    5 -6 -6
    5 -6 -6
    -5 -6 6
    -5 -6 5
    -5 -6 5
    -5 6 5
    5 6 -5
    5 -6 -5
    5 6 -5
    -5 -6 5
    5 -6 -5
    -5 -6 4
    -5 -6 4
    5 -6 -4
    -5 6 4
    -5 -6 4
    5 6 -4
    5 6 -4
    5 -6 -4
    -5 6 3
    5 -6 -3
    5 6 -3
    5 6 -3
    -5 -6 3
    5 6 -2
    -5 -6 2
    -5 6 2
    5 -6 -2
    5 6 -2
    -5 -6 1
    -5 6 1
    5 6 -1
    5 -6 -1
    5 6 -1
    -5 -6 0
    -5 6 0
    -5 -6 0
    5 -6 0
    5 6 0
    -5 6 -1
    -5 -6 -1
    5 -6 1
    -5 -6 -1
    -5 6 -1
    -5 6 -1
    -5 -6 -1
    -5 6 -2
    -5 -6 -2
    -5 6 -2
    -5 6 -2
    -5 -6 -2
    5 -6 2
    -5 6 -3
    -5 -6 -3
    -5 -6 -3
    5 -6 3
    -5 -6 -3
    -5 6 -3
    -5 6 -3
    -5 6 -4
    -5 6 -4
    -5 -6 -4
    -5 -6 -4
    -5 6 -4
    5 -6 4
    -5 -6 -4
    -5 6 -5
    -5 -6 -5
    -5 6 -5
    -5 -6 -5
    -5 6 -5
    -5 -6 -5
    5 -6 5
    -5 -6 -6
    -5 6 -6
    -5 -6 -6
    -5 6 -6
    -5 -6 -6
    -5 6 -6
    -5 6 -6
    -5 -6 -7
    -5 6 -7
    -5 6 -7
    -5 -6 -7
    -5 -6 -7
    -5 6 -7
    -5 -6 -8
    -5 6 -8
    -5 7 9
    -5 -7 9
    -5 -7 8
    -5 7 8
    -5 -7 8
    -5 -7 7
    5 -7 -7
    -5 7 7
    -5 -7 7
    5 -7 -6
    5 7 -6
    -5 -7 6
    5 7 -6
    -5 7 6
    -5 -7 6
    5 -7 -6
    -5 7 5
    -5 -7 5
    -5 -7 5
    5 7 -5
    5 7 -5
    5 -7 -5
    -5 -7 5
    5 -7 -5
    5 -7 -4
    -5 -7 4
    5 7 -4
    5 -7 -4
    -5 7 4
    -5 -7 4
    5 7 -4
    -5 -7 4
    5 7 -3
    5 -7 -3
    5 7 -3
    -5 7 3
    -5 -7 3
    -5 -7 3
    5 7 -2
    -5 7 2
    -5 -7 2
    5 7 -2
    5 -7 -2
    5 7 -1
    5 -7 -1
    -5 -7 1
    -5 7 1
    5 -7 0
    5 7 0
    -5 -7 0
    -5 7 0
    -5 -7 0
    5 -7 1
    -5 -7 -1
    -5 7 -1
    -5 -7 -1
    -5 7 -1
    -5 7 -1
    -5 -7 -1
    -5 -7 -2
    -5 -7 -2
    -5 7 -2
    5 -7 2
    -5 7 -2
    -5 -7 -2
    -5 7 -2
    -5 -7 -2
    -5 7 -3
    5 -7 3
    -5 -7 -3
    -5 7 -3
    -5 -7 -3
    -5 -7 -3
    -5 7 -3
    -5 -7 -4
    -5 7 -4
    -5 7 -4
    -5 -7 -4
    -5 -7 -4
    -5 7 -4
    5 -7 4
    -5 -7 -5
    -5 -7 -5
    -5 7 -5
    -5 -7 -5
    -5 7 -5
    5 -7 5
    -5 7 -5
    -5 7 -6
    -5 -7 -6
    -5 -7 -6
    -5 7 -6
    -5 -7 -6
    5 -7 6
    -5 7 -6
    -5 7 -7
    -5 -7 -7
    -5 7 -7
    -5 -7 -7
    -5 7 -7
    5 -7 7
    -5 -7 -7
    -5 7 -8
    -5 8 9
    -5 -8 9
    5 8 -9
    5 -8 -9
    -5 -8 8
    -5 -8 8
    -5 8 8
    5 8 -8
    5 -8 -8
    -5 -8 7
    -5 8 7
    -5 -8 7
    5 8 -7
    5 -8 -7
    5 -8 -6
    -5 -8 6
    -5 8 6
    -5 -8 6
    5 8 -6
    5 8 -6
    5 -8 -6
    -5 -8 5
    5 8 -5
    -5 8 5
    -5 -8 5
    5 -8 -5
    5 8 -5
    -5 -8 5
    5 -8 -5
    5 8 -4
    -5 -8 4
    -5 8 4
    -5 -8 4
    5 -8 -4
    5 8 -4
    5 -8 -4
    -5 -8 4
    -5 -8 3
    5 -8 -3
    5 8 -3
    -5 -8 3
    -5 8 3
    -5 -8 3
    5 8 -3
    -5 8 2
    -5 -8 2
    -5 -8 2
    5 8 -2
    5 -8 -2
    -5 -8 1
    5 -8 -1
    5 8 -1
    -5 -8 0
    -5 -8 0
    -5 8 0
    -5 8 -1
    -5 -8 -1
    5 -8 1
    -5 8 -1
    -5 -8 -1
    -5 8 -1
    -5 -8 -1
    5 -8 2
    -5 -8 -2
    -5 8 -2
    -5 8 -2
    -5 -8 -2
    -5 -8 -2
    -5 8 -2
    -5 -8 -3
    5 -8 3
    -5 -8 -3
    -5 8 -3
    -5 -8 -3
    -5 8 -3
    -5 -8 -3
    -5 8 -3
    -5 8 -4
    -5 -8 -4
    -5 8 -4
    -5 8 -4
    -5 -8 -4
    -5 -8 -4
    5 -8 4
    -5 -8 -5
    5 -8 5
    -5 8 -5
    -5 -8 -5
    -5 8 -5
    -5 -8 -5
    -5 8 -5
    5 -8 6
    -5 8 -6
    -5 -8 -6
    -5 8 -6
    -5 -8 -6
    -5 -8 -6
    -5 8 -6
    5 -8 7
    -5 8 -7
    -5 8 -7
    -5 -8 -7
    -5 9 9
    -5 -9 9
    5 9 -9
    -5 9 8
    -5 -9 8
    5 9 -8
    5 -9 -8
    -5 -9 8
    -5 9 7
    -5 -9 7
    -5 -9 7
    5 -9 -7
    5 9 -7
    -5 9 6
    -5 -9 6
    5 -9 -6
    5 9 -6
    -5 -9 6
    5 -9 -5
    5 9 -5
    5 9 -5
    5 -9 -5
    -5 -9 5
    -5 -9 5
    -5 9 5
    -5 -9 5
    5 9 -4
    5 -9 -4
    -5 9 4
    -5 -9 4
    5 9 -4
    5 -9 -4
    -5 -9 4
    -5 -9 4
    -5 -9 3
    -5 9 3
    -5 -9 3
    5 9 -3
    -5 -9 3
    5 9 -3
    5 -9 -3
    -5 -9 2
    5 -9 -2
    5 9 -2
    -5 -9 2
    -5 9 2
    -5 -9 2
    -5 -9 1
    5 9 -1
    5 -9 -1
    -5 -9 1
    5 -9 0
    -5 -9 0
    -5 9 0
    -5 -9 0
    -5 9 0
    -5 -9 0
    -5 -9 -1
    -5 9 -1
    5 -9 1
    -5 -9 -1
    -5 9 -1
    -5 9 -1
    -5 -9 -1
    -5 -9 -2
    5 -9 2
    -5 9 -2
    -5 9 -2
    -5 -9 -2
    -5 -9 -2
    -5 9 -2
    -5 -9 -3
    -5 9 -3
    -5 -9 -3
    5 -9 3
    -5 -9 -3
    -5 -9 -3
    -5 9 -3
    -5 9 -3
    -5 -9 -4
    -5 9 -4
    -5 -9 -4
    -5 -9 -4
    -5 9 -4
    5 -9 4
    -5 9 -4
    -5 -9 -4
    -5 9 -5
    -5 -9 -5
    -5 9 -5
    -5 9 -5
    -5 -9 -5
    5 -9 5
    -5 -9 -5
    -5 9 -6
    -5 -9 -6
    -5 9 -6
    5 -9 6
    -5 9 -7
    5 -9 7
    -5 9 -7
    -5 -9 -7
    -5 10 9
    5 10 -8
    -5 10 8
    -5 10 7
    -5 -10 7
    -5 -10 7
    5 10 -7
    5 -10 -7
    -5 10 6
    -5 -10 6
    -5 -10 6
    5 -10 -6
    5 10 -6
    -5 -10 5
    5 10 -5
    -5 10 5
    -5 -10 5
    5 -10 -5
    5 10 -5
    -5 -10 5
    -5 10 4
    -5 -10 4
    -5 -10 4
    5 10 -4
    5 10 -4
    5 -10 -4
    -5 -10 4
    -5 -10 3
    5 -10 -3
    5 10 -3
    -5 -10 3
    -5 10 3
    -5 -10 3
    5 -10 -2
    5 10 -2
    -5 10 2
    -5 -10 2
    -5 -10 2
    -5 -10 2
    -5 -10 1
    -5 -10 1
    5 -10 0
    -5 10 0
    -5 -10 0
    -5 -10 0
    -5 -10 -1
    5 -10 1
    -5 10 -1
    -5 -10 -2
    -5 10 -2
    5 -10 2
    -5 -10 -2
    -5 10 -2
    -5 -10 -2
    -5 10 -3
    -5 -10 -3
    -5 -10 -3
    5 -10 3
    -5 10 -3
    -5 -10 -3
    -5 -10 -4
    -5 -10 -4
    -5 -10 -4
    -5 10 -4
    -5 10 -4
    5 -10 4
    5 -10 5
    -5 10 -5
    -5 -10 -5
    -5 10 -5
    5 -10 6
    -5 10 -6
    -5 10 -7
    5 11 -7
    -5 -11 7
    -5 11 7
    5 11 -6
    -5 11 6
    -5 -11 6
    5 11 -5
    -5 11 5
    -5 -11 5
    -5 11 4
    5 11 -4
    -5 -11 4
    -5 -11 4
    -5 -11 3
    5 11 -3
    5 -11 -3
    -5 -11 3
    -5 11 3
    -5 -11 3
    -5 -11 2
    -5 -11 2
    -5 -11 1
    -5 -11 1
    5 -11 0
    -5 -11 0
    -5 -11 -1
    -5 -11 -1
    5 -11 1
    5 -11 2
    -5 -11 -2
    -5 11 -3
    -5 11 -3
    5 -11 3
    -5 11 -4
    5 -11 4
    -5 11 -5
    5 -11 5
    -5 -12 6
    -5 -12 5
    -5 -12 4
    5 12 -4
    -5 12 4
    -5 -12 3
    -5 -12 3
    -5 -12 2
    -5 -12 2
    5 -12 -1
    -5 -12 1
    5 -12 0
    -5 -12 0
    5 -12 1
    -5 -12 -1
    5 -12 2
    5 -12 3
    5 -12 4
    -5 -13 5
    -5 -13 4
    -5 -13 3
    5 -13 -2
    5 -13 -1
    5 -13 0
    5 -13 1
    5 -13 3
    5 -14 -3
    5 -14 -2
    5 -14 -1
    5 -14 0
    5 -14 1
    5 -14 2
    -6 0 10
    -6 0 9
    -6 0 8
    6 0 -8
    6 0 -7
    -6 0 7
    6 0 -6
    6 0 -5
    -6 0 5
    6 0 -4
    -6 0 4
    6 0 -3
    6 0 -2
    6 0 -1
    -6 0 1
    -6 0 0
    6 0 0
    6 0 1
    -6 0 -1
    6 0 2
    6 0 2
    -6 0 -2
    -6 0 -3
    -6 0 -3
    -6 0 -3
    6 0 3
    -6 0 -4
    -6 0 -4
    6 0 4
    -6 0 -5
    -6 0 -5
    6 0 5
    -6 0 -5
    -6 0 -6
    6 0 6
    -6 0 -6
    -6 0 -6
    -6 0 -7
    -6 0 -7
    6 0 7
    6 0 7
    6 0 8
    6 0 8
    -6 0 -8
    6 0 9
    6 0 9
    6 0 10
    -6 -1 10
    -6 -1 9
    -6 -1 8
    6 -1 -8
    -6 -1 7
    6 1 -7
    6 -1 -7
    6 -1 -6
    -6 -1 5
    -6 1 5
    6 -1 -5
    -6 1 4
    6 -1 -4
    6 -1 -4
    6 -1 -3
    6 -1 -2
    6 1 -2
    6 -1 -1
    -6 -1 1
    -6 -1 0
    6 -1 0
    -6 -1 -1
    6 -1 1
    6 -1 2
    6 1 2
    6 -1 2
    -6 -1 -2
    -6 -1 -3
    6 -1 3
    6 1 3
    -6 -1 -3
    -6 -1 -4
    6 1 4
    -6 -1 -4
    6 -1 4
    -6 -1 -4
    -6 1 -4
    6 -1 5
    -6 1 -5
    -6 -1 -5
    6 1 5
    -6 -1 -5
    -6 -1 -6
    6 1 6
    -6 1 -6
    -6 -1 -6
    6 -1 6
    -6 -1 -6
    -6 -1 -7
    -6 1 -7
    -6 -1 -7
    6 -1 7
    6 1 7
    6 -1 7
    -6 -1 -7
    -6 -1 -8
    -6 1 -8
    6 -1 8
    6 -1 8
    6 1 8
    -6 -1 -9
    6 -1 9
    6 1 9
    6 -1 9
    6 -1 10
    6 1 10
    -6 -2 9
    -6 2 9
    -6 2 8
    -6 -2 8
    6 -2 -7
    -6 -2 7
    6 -2 -6
    -6 -2 6
    6 -2 -5
    -6 -2 5
    -6 2 5
    6 2 -4
    6 -2 -4
    -6 2 4
    6 -2 -3
    -6 2 3
    6 2 -3
    6 2 -2
    6 -2 -2
    -6 -2 1
    6 2 -1
    6 -2 -1
    -6 -2 0
    6 -2 0
    -6 -2 -1
    6 -2 1
    6 2 1
    -6 -2 -2
    6 -2 2
    6 2 2
    6 -2 3
    -6 -2 -3
    -6 -2 -3
    -6 -2 -3
    6 2 3
    6 -2 4
    -6 -2 -4
    -6 -2 -4
    6 2 4
    -6 2 -4
    -6 -2 -4
    -6 -2 -5
    -6 2 -5
    6 -2 5
    -6 -2 -5
    6 2 5
    -6 2 -5
    -6 -2 -5
    6 2 6
    6 -2 6
    -6 -2 -6
    -6 2 -6
    -6 2 -6
    -6 -2 -6
    -6 -2 -6
    -6 2 -6
    -6 -2 -7
    -6 2 -7
    6 2 7
    6 -2 7
    -6 -2 -7
    -6 2 -7
    -6 2 -7
    -6 -2 -7
    -6 -2 -8
    -6 2 -8
    6 -2 8
    6 2 8
    6 2 8
    6 -2 8
    6 -2 9
    -6 -2 -9
    6 -2 10
    -6 3 9
    -6 -3 9
    -6 3 8
    -6 -3 8
    6 3 -7
    -6 3 7
    -6 -3 7
    6 -3 -7
    6 3 -6
    6 -3 -6
    -6 3 6
    -6 -3 6
    6 3 -5
    -6 3 5
    -6 -3 5
    6 -3 -4
    6 3 -4
    -6 3 4
    6 3 -4
    -6 3 3
    6 -3 -3
    6 3 -3
    6 3 -3
    -6 3 2
    6 3 -2
    6 3 -2
    6 -3 -2
    -6 -3 1
    -6 3 1
    6 3 -1
    6 -3 -1
    6 3 -1
    -6 3 0
    -6 -3 0
    6 3 0
    6 -3 0
    6 3 0
    -6 3 -1
    -6 -3 -1
    6 -3 1
    6 3 1
    -6 -3 -2
    -6 3 -2
    -6 -3 -2
    -6 3 -2
    6 3 2
    -6 -3 -3
    -6 3 -3
    -6 -3 -3
    6 3 3
    -6 -3 -3
    -6 3 -3
    -6 -3 -4
    -6 3 -4
    -6 -3 -4
    -6 3 -4
    6 3 4
    -6 3 -4
    -6 -3 -4
    6 -3 4
    6 3 5
    -6 -3 -5
    -6 3 -5
    -6 -3 -5
    6 -3 5
    -6 3 -5
    -6 -3 -5
    -6 3 -5
    -6 3 -6
    -6 -3 -6
    -6 3 -6
    6 -3 6
    6 3 6
    -6 -3 -6
    -6 -3 -6
    -6 3 -6
    -6 3 -7
    6 -3 7
    -6 -3 -7
    -6 -3 -7
    -6 3 -7
    -6 -3 -7
    -6 3 -7
    6 -3 8
    -6 -3 -8
    6 -3 9
    -6 -3 -9
    -6 4 9
    -6 -4 9
    -6 4 8
    -6 -4 8
    -6 -4 7
    6 4 -7
    6 -4 -7
    -6 4 7
    -6 -4 7
    -6 4 6
    -6 -4 6
    6 4 -6
    6 -4 -6
    -6 -4 6
    -6 -4 5
    -6 -4 5
    6 4 -5
    -6 4 5
    6 -4 -5
    6 4 -5
    -6 4 4
    -6 -4 4
    6 4 -4
    6 -4 -4
    6 4 -4
    -6 -4 3
    6 4 -3
    6 -4 -3
    -6 4 3
    6 4 -3
    6 4 -2
    6 -4 -2
    -6 4 2
    -6 -4 2
    6 4 -2
    6 4 -1
    6 -4 -1
    6 4 -1
    -6 4 1
    -6 -4 1
    -6 4 1
    6 4 0
    -6 -4 0
    -6 4 0
    6 -4 0
    6 4 0
    6 -4 1
    6 4 1
    -6 -4 -1
    -6 4 -1
    -6 -4 -2
    -6 4 -2
    -6 -4 -2
    -6 4 -2
    -6 -4 -3
    -6 -4 -3
    -6 4 -3
    -6 -4 -3
    -6 4 -3
    -6 -4 -4
    -6 4 -4
    -6 -4 -4
    -6 -4 -4
    -6 4 -4
    -6 -4 -5
    -6 4 -5
    -6 4 -5
    -6 -4 -5
    -6 -4 -5
    -6 4 -5
    -6 -4 -6
    -6 4 -6
    6 -4 6
    -6 -4 -6
    -6 4 -6
    -6 4 -6
    -6 -4 -6
    -6 -4 -7
    -6 4 -7
    6 -4 7
    -6 -4 -7
    -6 4 -7
    -6 -4 -7
    -6 4 -7
    -6 -4 -8
    6 -4 8
    6 -4 9
    -6 5 9
    -6 -5 9
    -6 -5 8
    -6 5 8
    -6 -5 8
    -6 -5 7
    6 5 -7
    6 -5 -7
    -6 5 7
    -6 -5 7
    6 5 -6
    -6 -5 6
    6 -5 -6
    -6 5 6
    -6 -5 6
    6 5 -5
    -6 -5 5
    6 -5 -5
    6 5 -5
    -6 -5 5
    -6 -5 4
    6 5 -4
    6 -5 -4
    -6 5 4
    6 5 -4
    6 5 -3
    -6 -5 3
    6 5 -3
    6 -5 -3
    -6 5 3
    -6 5 2
    6 5 -2
    -6 -5 2
    6 -5 -2
    6 5 -2
    6 5 -1
    6 -5 -1
    -6 5 1
    -6 5 1
    -6 -5 1
    6 5 -1
    -6 -5 1
    6 5 0
    6 -5 0
    -6 5 0
    -6 -5 0
    6 5 0
    -6 -5 -1
    -6 5 -1
    6 5 1
    6 -5 1
    -6 -5 -2
    -6 5 -2
    -6 5 -2
    -6 -5 -2
    6 -5 2
    -6 -5 -3
    -6 5 -3
    6 -5 3
    -6 5 -3
    -6 -5 -3
    -6 -5 -4
    -6 -5 -4
    -6 5 -4
    -6 -5 -4
    -6 5 -4
    -6 -5 -5
    -6 5 -5
    -6 -5 -5
    -6 5 -5
    -6 -5 -5
    -6 -5 -6
    -6 5 -6
    -6 5 -6
    -6 -5 -6
    -6 -5 -6
    -6 5 -6
    -6 -5 -7
    -6 5 -7
    6 -5 7
    -6 5 -7
    -6 -5 -7
    6 -5 8
    -6 -5 -8
    -6 5 -8
    6 -5 9
    -6 5 -9
    -6 6 9
    -6 -6 9
    -6 -6 9
    -6 6 8
    -6 -6 8
    -6 -6 8
    6 6 -7
    -6 6 7
    -6 -6 7
    6 -6 -7
    -6 -6 7
    6 6 -7
    6 6 -6
    6 -6 -6
    6 6 -6
    -6 -6 6
    -6 6 6
    -6 -6 6
    6 -6 -5
    6 6 -5
    6 6 -5
    -6 -6 5
    -6 6 5
    -6 -6 5
    -6 -6 5
    -6 -6 4
    -6 6 4
    6 6 -4
    -6 -6 4
    6 -6 -4
    6 6 -4
    -6 6 3
    6 -6 -3
    6 6 -3
    6 6 -3
    -6 -6 3
    6 6 -2
    -6 6 2
    -6 -6 2
    6 6 -2
    6 -6 -2
    -6 6 1
    -6 -6 1
    6 6 -1
    6 -6 -1
    6 6 -1
    -6 -6 0
    -6 6 0
    -6 -6 0
    6 -6 0
    6 6 0
    -6 6 -1
    6 6 1
    6 -6 1
    -6 -6 -1
    -6 6 -1
    -6 6 -2
    -6 -6 -2
    -6 6 -2
    -6 -6 -2
    -6 6 -2
    6 -6 2
    -6 -6 -3
    -6 6 -3
    6 -6 3
    -6 6 -3
    -6 -6 -3
    -6 6 -3
    -6 6 -4
    -6 6 -4
    -6 -6 -4
    -6 -6 -4
    -6 6 -4
    -6 -6 -4
    6 -6 4
    -6 6 -5
    -6 -6 -5
    -6 6 -5
    -6 -6 -5
    -6 -6 -5
    -6 6 -5
    -6 6 -6
    -6 6 -6
    -6 -6 -6
    -6 -6 -6
    -6 6 -6
    -6 -6 -6
    -6 -6 -7
    -6 6 -7
    -6 6 -7
    -6 -6 -7
    -6 6 -7
    -6 -6 -7
    6 -6 8
    -6 6 -8
    6 -7 -9
    6 7 -9
    -6 7 9
    -6 -7 9
    6 7 -8
    6 -7 -8
    -6 7 8
    -6 -7 8
    -6 -7 8
    6 -7 -7
    6 7 -7
    -6 -7 7
    -6 7 7
    -6 -7 7
    -6 -7 6
    -6 7 6
    -6 -7 6
    6 7 -6
    6 -7 -6
    6 7 -6
    -6 -7 5
    -6 -7 5
    -6 7 5
    -6 -7 5
    6 7 -5
    6 7 -5
    6 -7 -5
    -6 -7 4
    6 7 -4
    6 -7 -4
    -6 -7 4
    6 7 -4
    -6 7 4
    -6 -7 3
    6 7 -3
    6 7 -3
    6 -7 -3
    -6 7 3
    6 7 -2
    -6 7 2
    -6 -7 2
    6 7 -2
    6 -7 -2
    -6 7 1
    6 -7 -1
    6 7 -1
    6 7 -1
    -6 -7 1
    6 -7 0
    -6 -7 0
    6 7 0
    -6 7 0
    -6 -7 0
    -6 -7 -1
    -6 7 -1
    -6 7 -1
    6 -7 1
    -6 -7 -1
    -6 7 -1
    -6 -7 -2
    -6 7 -2
    -6 -7 -2
    -6 7 -2
    -6 7 -2
    6 -7 2
    -6 -7 -3
    -6 7 -3
    -6 7 -3
    -6 -7 -3
    -6 7 -3
    6 -7 3
    6 -7 4
    -6 -7 -4
    -6 -7 -4
    -6 7 -4
    -6 7 -4
    -6 -7 -4
    -6 7 -4
    -6 -7 -5
    -6 7 -5
    -6 7 -5
    -6 -7 -5
    6 -7 5
    -6 -7 -5
    -6 7 -5
    -6 -7 -6
    -6 7 -6
    -6 7 -6
    -6 -7 -6
    -6 -7 -6
    6 -7 6
    -6 7 -6
    -6 -7 -7
    -6 7 -7
    -6 -7 -7
    -6 7 -7
    -6 7 -7
    -6 7 -8
    -6 8 9
    -6 -8 9
    6 8 -9
    6 -8 -9
    6 -8 -8
    6 8 -8
    -6 8 8
    -6 -8 8
    -6 -8 8
    -6 -8 7
    6 8 -7
    6 -8 -7
    -6 8 7
    -6 -8 7
    -6 8 6
    -6 -8 6
    6 -8 -6
    6 8 -6
    -6 -8 6
    6 8 -6
    -6 8 5
    -6 -8 5
    6 -8 -5
    6 8 -5
    -6 -8 5
    -6 -8 5
    6 8 -5
    6 8 -4
    6 8 -4
    6 -8 -4
    -6 -8 4
    -6 -8 4
    -6 -8 4
    -6 8 4
    -6 -8 3
    -6 -8 3
    6 8 -3
    6 -8 -3
    6 8 -3
    -6 -8 2
    6 8 -2
    6 -8 -2
    -6 8 2
    6 8 -2
    -6 -8 1
    6 -8 -1
    6 8 -1
    -6 -8 0
    -6 8 0
    -6 -8 0
    6 8 0
    6 -8 0
    -6 8 -1
    -6 -8 -1
    -6 8 -1
    -6 -8 -1
    -6 8 -1
    -6 -8 -1
    6 -8 1
    6 -8 2
    -6 8 -2
    -6 -8 -2
    -6 8 -2
    -6 -8 -2
    -6 8 -2
    6 -8 3
    -6 8 -3
    -6 -8 -3
    -6 8 -3
    -6 -8 -3
    -6 8 -3
    -6 8 -4
    6 -8 4
    -6 8 -4
    -6 -8 -4
    -6 -8 -4
    -6 8 -4
    -6 -8 -5
    -6 8 -5
    -6 -8 -5
    -6 8 -5
    -6 -8 -5
    6 -8 5
    -6 8 -5
    -6 8 -6
    -6 -8 -6
    -6 8 -6
    -6 8 -6
    -6 -8 -6
    6 -8 6
    -6 -8 -7
    -6 8 -7
    -6 8 -7
    -6 8 -7
    6 -8 7
    -6 8 -8
    -6 9 9
    6 9 -9
    -6 -9 8
    -6 9 8
    -6 -9 8
    6 -9 -8
    6 9 -8
    -6 9 7
    6 -9 -7
    6 9 -7
    -6 -9 7
    -6 -9 7
    -6 -9 6
    -6 9 6
    -6 -9 6
    6 9 -6
    6 -9 -6
    -6 -9 5
    -6 9 5
    -6 -9 5
    6 9 -5
    -6 -9 5
    6 9 -5
    6 -9 -5
    -6 9 4
    -6 -9 4
    6 9 -4
    -6 -9 4
    -6 -9 4
    6 -9 -4
    6 9 -4
    -6 9 3
    6 9 -3
    -6 -9 3
    -6 -9 3
    -6 -9 3
    6 -9 -3
    6 9 -3
    -6 9 2
    -6 -9 2
    6 9 -2
    6 -9 -2
    -6 -9 2
    -6 -9 1
    6 -9 -1
    6 9 -1
    -6 -9 0
    -6 9 0
    -6 9 0
    -6 -9 0
    -6 9 -1
    -6 -9 -1
    -6 9 -1
    6 -9 1
    -6 -9 -1
    -6 -9 -1
    -6 9 -1
    6 -9 2
    -6 -9 -2
    -6 9 -2
    -6 9 -2
    -6 -9 -2
    -6 9 -2
    -6 9 -3
    -6 9 -3
    -6 -9 -3
    -6 -9 -3
    -6 9 -3
    6 -9 3
    -6 -9 -4
    -6 9 -4
    -6 -9 -4
    -6 9 -4
    -6 9 -4
    6 -9 4
    -6 9 -5
    -6 -9 -5
    -6 9 -5
    -6 9 -5
    -6 -9 -5
    -6 -9 -5
    6 -9 5
    -6 -9 -6
    -6 9 -6
    6 -9 6
    -6 -9 -6
    -6 9 -6
    -6 9 -6
    6 -9 7
    -6 9 -7
    -6 9 -7
    6 10 -8
    -6 10 8
    6 10 -7
    -6 10 7
    -6 -10 7
    -6 10 6
    -6 -10 6
    6 10 -6
    6 -10 -6
    -6 -10 6
    6 10 -5
    6 10 -5
    6 -10 -5
    -6 10 5
    -6 -10 5
    -6 -10 5
    6 10 -4
    -6 -10 4
    -6 -10 4
    -6 10 4
    -6 -10 4
    6 -10 -4
    6 10 -4
    -6 10 3
    -6 -10 3
    6 -10 -3
    6 10 -3
    -6 -10 3
    -6 -10 3
    -6 -10 2
    -6 10 2
    -6 -10 2
    -6 -10 2
    6 10 -2
    6 -10 -2
    -6 -10 1
    -6 10 1
    -6 -10 1
    -6 -10 0
    -6 10 0
    -6 -10 0
    -6 -10 0
    -6 10 0
    6 -10 0
    -6 -10 -1
    -6 10 -1
    -6 10 -1
    -6 -10 -1
    -6 -10 -1
    6 -10 1
    -6 10 -2
    -6 10 -2
    -6 -10 -2
    6 -10 2
    -6 -10 -2
    -6 10 -2
    -6 -10 -3
    -6 10 -3
    6 -10 3
    -6 10 -3
    -6 -10 -3
    -6 10 -3
    -6 -10 -4
    -6 10 -4
    -6 10 -4
    -6 10 -4
    -6 -10 -4
    6 -10 4
    -6 10 -5
    -6 10 -5
    6 -10 5
    -6 10 -6
    -6 10 -6
    -6 -11 7
    -6 11 7
    -6 -11 6
    6 11 -6
    -6 11 6
    -6 11 5
    6 11 -5
    -6 -11 5
    -6 11 4
    -6 -11 4
    6 11 -4
    -6 -11 4
    -6 11 3
    -6 -11 3
    6 11 -3
    6 -11 -3
    -6 -11 3
    -6 -11 2
    6 11 -2
    -6 -11 2
    -6 11 2
    -6 -11 2
    -6 -11 1
    -6 -11 1
    -6 -11 0
    6 -11 0
    -6 -11 0
    -6 11 0
    -6 -11 -1
    -6 11 -1
    6 -11 1
    -6 11 -2
    6 -11 2
    -6 11 -2
    6 -11 3
    -6 11 -3
    -6 11 -3
    -6 11 -4
    -6 11 -4
    6 -11 4
    -6 11 -5
    6 -11 5
    -6 11 -5
    -6 -12 6
    -6 -12 5
    -6 -12 4
    -6 -12 3
    -6 -12 3
    -6 -12 2
    -6 -12 2
    6 -12 -1
    -6 -12 1
    6 -12 0
    6 -12 1
    6 -12 2
    6 -12 3
    6 -12 4
    6 -13 -2
    6 -13 -1
    6 -13 0
    6 -13 1
    6 -13 2
    6 -13 3
    6 -14 -3
    6 -14 -2
    6 -14 -1
    6 -14 0
    6 -14 1
    -7 0 9
    -7 0 8
    7 0 -7
    -7 0 7
    -7 0 6
    7 0 -5
    -7 0 5
    7 0 -4
    7 0 -3
    7 0 -2
    -7 0 2
    7 0 -1
    -7 0 1
    7 0 0
    -7 0 0
    7 0 1
    -7 0 -1
    -7 0 -2
    7 0 2
    7 0 2
    7 0 3
    -7 0 -3
    -7 0 -3
    7 0 4
    -7 0 -4
    -7 0 -4
    -7 0 -5
    7 0 5
    -7 0 -5
    -7 0 -5
    -7 0 -6
    7 0 6
    -7 0 -6
    -7 0 -6
    -7 0 -7
    -7 0 -7
    -7 0 -7
    7 0 7
    -7 0 -8
    7 0 8
    7 0 9
    7 0 10
    -7 -1 9
    -7 -1 8
    -7 -1 7
    7 -1 -7
    7 -1 -6
    -7 1 6
    7 -1 -5
    -7 1 5
    7 -1 -5
    -7 -1 5
    7 -1 -4
    7 1 -4
    -7 1 4
    7 -1 -3
    7 1 -3
    7 -1 -2
    -7 -1 2
    7 -1 -1
    -7 -1 1
    -7 -1 0
    7 -1 0
    -7 -1 -1
    7 -1 1
    7 -1 2
    7 1 2
    -7 -1 -2
    7 -1 2
    7 -1 3
    -7 -1 -3
    -7 -1 -3
    7 1 3
    7 -1 4
    -7 -1 -4
    7 1 4
    -7 -1 -4
    -7 1 -4
    -7 -1 -4
    -7 1 -5
    -7 -1 -5
    -7 -1 -5
    -7 -1 -5
    7 1 5
    7 -1 5
    7 1 6
    7 -1 6
    -7 -1 -6
    -7 1 -6
    -7 -1 -6
    -7 -1 -7
    7 -1 7
    7 1 7
    -7 -1 -7
    -7 1 -7
    7 -1 8
    7 1 8
    -7 -1 -8
    -7 1 -8
    7 1 9
    7 -1 9
    7 -1 10
    7 1 10
    -7 2 9
    -7 -2 9
    -7 2 8
    -7 -2 8
    -7 -2 7
    7 -2 -7
    7 2 -6
    7 -2 -6
    -7 2 6
    -7 2 5
    -7 -2 5
    7 -2 -5
    7 -2 -5
    7 2 -5
    7 -2 -4
    7 2 -4
    -7 2 4
    7 -2 -3
    -7 2 3
    7 2 -3
    7 -2 -2
    7 2 -2
    -7 -2 2
    7 -2 -1
    -7 -2 1
    -7 -2 0
    7 -2 0
    -7 -2 -1
    7 -2 1
    -7 -2 -2
    7 -2 2
    7 2 2
    7 -2 2
    7 -2 3
    -7 -2 -3
    7 2 3
    -7 -2 -4
    7 2 4
    -7 -2 -4
    7 -2 4
    -7 -2 -4
    7 2 5
    -7 2 -5
    -7 -2 -5
    -7 2 -5
    -7 -2 -5
    7 -2 5
    -7 -2 -5
    -7 2 -5
    7 2 6
    -7 -2 -6
    -7 -2 -6
    -7 2 -6
    7 -2 6
    -7 -2 -6
    -7 2 -6
    -7 2 -6
    7 -2 7
    -7 2 -7
    -7 -2 -7
    -7 2 -7
    -7 -2 -7
    -7 2 -7
    -7 -2 -7
    7 2 7
    7 -2 8
    7 2 8
    -7 -2 -8
    -7 2 -8
    7 2 9
    -7 -2 -9
    7 -2 9
    7 -2 10
    -7 3 9
    -7 -3 9
    -7 3 8
    -7 -3 8
    7 -3 -7
    7 3 -7
    -7 3 7
    -7 -3 7
    7 -3 -6
    7 -3 -6
    7 3 -6
    7 3 -6
    -7 3 5
    7 -3 -5
    7 3 -5
    7 3 -5
    7 3 -4
    7 -3 -4
    7 3 -4
    -7 3 4
    7 3 -3
    7 -3 -3
    7 3 -3
    -7 3 3
    7 3 -2
    7 -3 -2
    -7 3 2
    7 3 -1
    7 -3 -1
    7 3 -1
    -7 3 1
    -7 -3 1
    -7 3 0
    -7 -3 0
    7 3 0
    7 -3 0
    7 3 0
    -7 3 -1
    -7 -3 -1
    7 3 1
    7 -3 1
    7 3 1
    7 3 2
    -7 3 -2
    -7 -3 -2
    7 -3 2
    7 3 2
    7 -3 3
    7 3 3
    -7 -3 -3
    -7 3 -3
    -7 -3 -3
    -7 3 -3
    7 -3 4
    -7 -3 -4
    -7 3 -4
    -7 3 -4
    -7 -3 -4
    -7 -3 -4
    7 3 4
    -7 3 -5
    7 3 5
    -7 -3 -5
    -7 3 -5
    -7 -3 -5
    -7 3 -5
    7 -3 5
    -7 -3 -5
    -7 -3 -6
    -7 3 -6
    -7 -3 -6
    -7 3 -6
    7 -3 6
    7 3 6
    -7 3 -6
    -7 -3 -6
    -7 -3 -7
    -7 3 -7
    7 -3 7
    7 3 7
    -7 3 -7
    -7 -3 -7
    -7 -3 -7
    -7 3 -7
    -7 -3 -8
    7 -3 8
    7 -3 9
    -7 -3 -9
    -7 4 9
    -7 -4 9
    -7 4 8
    -7 -4 8
    -7 4 7
    -7 -4 7
    7 4 -7
    7 4 -7
    7 -4 -7
    7 4 -6
    7 -4 -6
    7 4 -6
    7 -4 -6
    -7 4 5
    7 -4 -5
    7 4 -5
    7 4 -5
    7 4 -4
    -7 4 4
    7 -4 -4
    7 4 -4
    7 4 -3
    -7 4 3
    7 -4 -3
    7 4 -3
    -7 4 2
    7 -4 -2
    7 4 -2
    7 4 -2
    -7 4 1
    -7 -4 1
    -7 4 1
    7 4 -1
    7 -4 -1
    7 4 -1
    -7 -4 0
    -7 4 0
    7 4 0
    7 -4 0
    7 4 0
    -7 -4 -1
    -7 4 -1
    7 4 1
    7 -4 1
    -7 4 -2
    -7 -4 -2
    7 -4 2
    7 4 2
    -7 4 -2
    -7 -4 -2
    -7 -4 -3
    -7 4 -3
    -7 -4 -3
    -7 4 -3
    -7 -4 -4
    -7 4 -4
    -7 -4 -4
    -7 4 -4
    -7 -4 -4
    -7 -4 -5
    -7 4 -5
    -7 -4 -5
    7 -4 5
    -7 -4 -5
    -7 -4 -6
    -7 4 -6
    7 -4 6
    -7 4 -6
    -7 -4 -6
    -7 -4 -6
    -7 4 -6
    -7 -4 -7
    -7 4 -7
    -7 -4 -7
    -7 4 -7
    7 -4 7
    -7 -4 -7
    -7 4 -7
    -7 -4 -8
    7 -4 8
    7 -4 9
    -7 5 9
    -7 -5 9
    7 -5 -9
    7 5 -9
    -7 5 8
    -7 -5 8
    7 -5 -8
    7 5 -8
    7 -5 -7
    7 5 -7
    7 -5 -7
    7 5 -7
    -7 -5 7
    -7 5 7
    7 5 -6
    7 -5 -6
    -7 5 6
    -7 -5 6
    -7 -5 6
    7 5 -6
    -7 -5 5
    -7 5 5
    7 5 -5
    7 -5 -5
    7 5 -5
    -7 -5 4
    -7 5 4
    7 5 -4
    7 -5 -4
    7 5 -4
    7 -5 -3
    7 5 -3
    7 5 -3
    -7 -5 3
    -7 5 3
    -7 5 2
    7 5 -2
    7 -5 -2
    7 5 -2
    7 5 -1
    7 5 -1
    7 -5 -1
    -7 5 1
    -7 5 1
    -7 -5 1
    7 5 0
    7 -5 0
    7 5 0
    -7 5 0
    -7 5 0
    -7 -5 0
    -7 5 -1
    -7 -5 -1
    7 5 1
    7 -5 1
    -7 5 -2
    -7 -5 -2
    7 -5 2
    -7 -5 -2
    -7 5 -2
    -7 -5 -3
    -7 5 -3
    -7 -5 -3
    -7 5 -3
    -7 -5 -4
    -7 5 -4
    -7 -5 -4
    -7 -5 -4
    -7 5 -4
    -7 -5 -5
    -7 5 -5
    -7 -5 -5
    -7 -5 -5
    -7 5 -5
    -7 -5 -6
    7 -5 6
    -7 -5 -6
    -7 5 -6
    -7 -5 -6
    -7 5 -6
    7 -5 7
    -7 -5 -7
    -7 -5 -7
    -7 5 -7
    -7 -5 -7
    -7 5 -7
    7 -5 8
    7 -5 9
    -7 5 -9
    -7 6 9
    -7 -6 9
    7 -6 -9
    7 6 -9
    -7 -6 8
    -7 6 8
    7 -6 -8
    7 6 -8
    -7 6 7
    -7 -6 7
    -7 -6 7
    7 -6 -7
    7 6 -7
    7 6 -6
    7 6 -6
    7 -6 -6
    -7 6 6
    -7 -6 6
    -7 -6 6
    7 -6 -5
    7 6 -5
    -7 -6 5
    7 6 -5
    -7 -6 5
    -7 6 5
    -7 -6 4
    7 -6 -4
    7 6 -4
    7 6 -4
    -7 6 4
    -7 6 3
    7 6 -3
    7 6 -3
    7 -6 -3
    -7 -6 3
    -7 6 2
    7 6 -2
    -7 -6 2
    7 -6 -2
    7 6 -2
    -7 -6 1
    -7 6 1
    7 6 -1
    7 -6 -1
    7 6 -1
    -7 -6 1
    -7 6 1
    -7 -6 0
    -7 6 0
    7 6 0
    7 -6 0
    7 6 1
    7 -6 1
    -7 -6 -1
    -7 6 -1
    -7 6 -1
    -7 -6 -2
    -7 6 -2
    7 -6 2
    -7 6 -2
    -7 6 -2
    -7 -6 -2
    -7 -6 -3
    -7 6 -3
    -7 6 -3
    -7 -6 -3
    -7 6 -3
    7 -6 3
    -7 6 -4
    -7 6 -4
    -7 -6 -4
    -7 -6 -4
    -7 6 -4
    -7 6 -5
    -7 -6 -5
    -7 6 -5
    -7 -6 -5
    -7 -6 -5
    -7 6 -5
    -7 -6 -6
    -7 6 -6
    -7 6 -6
    -7 6 -6
    -7 -6 -6
    -7 -6 -6
    7 -6 7
    -7 6 -7
    -7 -6 -7
    -7 -6 -7
    -7 6 -7
    -7 -6 -7
    -7 6 -7
    -7 6 -8
    7 -6 8
    7 -7 -9
    7 7 -9
    -7 7 9
    -7 -7 9
    -7 -7 8
    7 -7 -8
    7 7 -8
    -7 7 8
    -7 -7 8
    7 7 -7
    7 -7 -7
    -7 7 7
    -7 -7 7
    -7 -7 7
    7 7 -6
    7 -7 -6
    -7 -7 6
    -7 7 6
    -7 -7 6
    7 7 -6
    -7 -7 5
    -7 -7 5
    -7 7 5
    7 7 -5
    7 -7 -5
    -7 -7 5
    7 7 -5
    -7 7 4
    -7 -7 4
    7 7 -4
    -7 -7 4
    7 7 -4
    7 -7 -4
    7 7 -3
    -7 -7 3
    -7 7 3
    7 7 -3
    7 -7 -3
    -7 -7 2
    7 7 -2
    7 -7 -2
    7 7 -2
    -7 7 2
    7 7 -1
    7 -7 -1
    7 7 -1
    -7 -7 1
    -7 7 1
    -7 7 0
    -7 -7 0
    7 -7 0
    7 7 0
    -7 7 -1
    7 -7 1
    7 -7 1
    7 7 1
    -7 7 -1
    -7 -7 -1
    -7 -7 -2
    -7 7 -2
    -7 7 -2
    -7 -7 -2
    -7 7 -2
    7 -7 2
    -7 7 -3
    -7 -7 -3
    -7 7 -3
    -7 7 -3
    -7 -7 -3
    7 -7 3
    -7 7 -4
    -7 7 -4
    -7 -7 -4
    7 -7 4
    -7 -7 -4
    -7 7 -4
    -7 7 -5
    -7 -7 -5
    -7 7 -5
    -7 -7 -5
    -7 7 -5
    7 -7 5
    -7 -7 -5
    -7 -7 -6
    -7 7 -6
    -7 -7 -6
    -7 7 -6
    -7 -7 -6
    -7 7 -6
    -7 -7 -7
    -7 7 -7
    -7 7 -7
    -7 7 -7
    -7 -7 -7
    -7 7 -8
    7 -7 8
    -7 -8 9
    7 -8 -9
    7 8 -9
    7 -8 -8
    7 8 -8
    -7 -8 8
    -7 8 8
    -7 -8 8
    7 8 -7
    7 -8 -7
    -7 8 7
    -7 -8 7
    -7 -8 7
    -7 8 6
    -7 -8 6
    7 -8 -6
    7 8 -6
    -7 -8 6
    7 8 -6
    7 8 -5
    -7 8 5
    -7 -8 5
    -7 -8 5
    7 -8 -5
    7 8 -5
    7 8 -4
    7 -8 -4
    7 8 -4
    -7 -8 4
    -7 8 4
    -7 -8 4
    7 -8 -3
    7 8 -3
    7 8 -3
    -7 -8 3
    -7 8 3
    7 8 -2
    7 -8 -2
    7 8 -2
    -7 8 2
    -7 -8 2
    -7 8 1
    -7 -8 1
    7 -8 -1
    7 8 -1
    -7 -8 0
    -7 8 0
    7 8 0
    7 -8 0
    -7 -8 0
    7 -8 1
    -7 8 -1
    -7 -8 -1
    -7 8 -1
    -7 -8 -1
    -7 8 -1
    -7 8 -2
    -7 -8 -2
    -7 -8 -2
    -7 8 -2
    -7 8 -2
    7 -8 2
    -7 -8 -3
    -7 8 -3
    7 -8 3
    -7 -8 -3
    -7 8 -3
    -7 8 -3
    -7 -8 -4
    -7 8 -4
    7 -8 4
    -7 -8 -4
    -7 8 -4
    -7 8 -4
    -7 8 -5
    -7 -8 -5
    -7 8 -5
    -7 -8 -5
    -7 8 -5
    7 -8 5
    -7 8 -6
    -7 -8 -6
    -7 8 -6
    -7 8 -6
    -7 -8 -6
    7 -8 6
    -7 -8 -7
    -7 8 -7
    -7 8 -8
    -7 9 9
    -7 9 8
    -7 -9 8
    7 -9 -8
    7 9 -8
    -7 -9 7
    7 9 -7
    7 -9 -7
    -7 -9 7
    -7 9 7
    -7 9 6
    -7 -9 6
    -7 -9 6
    7 -9 -6
    7 9 -6
    -7 -9 5
    -7 9 5
    -7 -9 5
    -7 -9 5
    7 9 -5
    7 -9 -5
    7 9 -5
    7 9 -4
    -7 -9 4
    -7 9 4
    -7 -9 4
    7 9 -4
    7 -9 -4
    -7 -9 4
    7 9 -3
    -7 -9 3
    7 -9 -3
    7 9 -3
    -7 9 3
    -7 -9 3
    -7 9 2
    -7 -9 2
    7 -9 -2
    7 9 -2
    7 9 -1
    7 -9 -1
    -7 -9 1
    -7 -9 0
    -7 9 0
    -7 9 0
    -7 9 -1
    -7 -9 -1
    -7 9 -1
    7 -9 1
    -7 -9 -1
    -7 9 -1
    7 -9 2
    -7 9 -2
    -7 -9 -2
    -7 9 -2
    -7 9 -2
    -7 -9 -2
    -7 9 -3
    -7 -9 -3
    -7 9 -3
    7 -9 3
    -7 -9 -3
    -7 9 -3
    -7 9 -4
    -7 -9 -4
    -7 -9 -4
    -7 9 -4
    -7 9 -4
    7 -9 4
    7 -9 5
    -7 -9 -5
    -7 9 -5
    -7 9 -5
    -7 -9 -5
    -7 9 -5
    7 -9 6
    -7 9 -6
    -7 9 -6
    -7 -9 -6
    -7 -9 -6
    -7 9 -6
    -7 9 -7
    -7 10 8
    7 10 -8
    -7 -10 7
    7 10 -7
    -7 10 7
    -7 10 6
    -7 -10 6
    -7 -10 6
    7 -10 -6
    7 10 -6
    -7 10 5
    -7 -10 5
    7 10 -5
    7 -10 -5
    7 10 -5
    -7 -10 5
    7 10 -4
    -7 -10 4
    -7 -10 4
    -7 10 4
    -7 -10 4
    7 10 -4
    7 -10 -4
    7 10 -3
    7 -10 -3
    -7 -10 3
    -7 10 3
    -7 -10 3
    -7 -10 3
    -7 10 2
    -7 -10 2
    7 10 -2
    7 -10 -2
    -7 -10 2
    7 10 -1
    7 -10 -1
    -7 -10 1
    -7 -10 1
    7 -10 0
    -7 10 0
    -7 -10 0
    -7 10 0
    -7 -10 0
    -7 10 -1
    -7 -10 -1
    -7 10 -1
    -7 -10 -1
    7 -10 1
    -7 10 -1
    7 -10 2
    -7 -10 -2
    -7 10 -2
    -7 10 -2
    -7 -10 -2
    -7 10 -2
    -7 -10 -3
    -7 10 -3
    7 -10 3
    -7 10 -3
    -7 -10 -3
    -7 10 -3
    -7 10 -4
    7 -10 4
    -7 -10 -4
    -7 10 -4
    -7 10 -4
    -7 -10 -4
    7 -10 5
    -7 10 -5
    -7 10 -5
    7 -10 6
    -7 10 -6
    -7 10 -6
    -7 10 -6
    -7 10 -7
    -7 -11 7
    -7 11 6
    -7 -11 6
    7 11 -6
    -7 11 5
    -7 -11 5
    7 11 -5
    7 11 -5
    7 11 -4
    -7 11 4
    -7 -11 4
    -7 -11 4
    7 11 -3
    -7 -11 3
    -7 11 3
    -7 -11 3
    -7 11 2
    -7 -11 2
    7 -11 -2
    7 11 -2
    -7 -11 2
    -7 -11 1
    -7 11 1
    -7 -11 1
    -7 -11 1
    -7 -11 0
    7 -11 0
    -7 11 0
    -7 -11 0
    -7 11 0
    -7 11 -1
    -7 11 -1
    7 -11 2
    -7 11 -2
    -7 11 -2
    -7 11 -2
    -7 11 -3
    -7 11 -3
    7 -11 3
    -7 11 -3
    -7 11 -4
    -7 11 -4
    7 -11 4
    -7 11 -4
    -7 11 -5
    7 -11 5
    -7 11 -6
    -7 -12 6
    -7 -12 5
    -7 -12 4
    -7 12 3
    -7 -12 3
    7 12 -3
    -7 -12 3
    -7 -12 2
    7 -12 -1
    7 -12 0
    7 -12 1
    -7 12 -1
    7 -12 2
    -7 12 -2
    -7 12 -3
    7 -12 3
    -7 12 -4
    7 -13 -1
    7 -13 0
    7 -13 1
    7 -13 2
    -8 0 9
    -8 0 8
    8 0 -7
    -8 0 6
    8 0 -6
    -8 0 5
    8 0 -5
    8 0 -4
    8 0 -3
    8 0 -2
    -8 0 2
    8 0 -1
    -8 0 1
    8 0 0
    -8 0 0
    8 0 1
    -8 0 -1
    -8 0 -2
    8 0 2
    8 0 2
    8 0 3
    -8 0 -3
    -8 0 -4
    -8 0 -4
    -8 0 -5
    8 0 5
    -8 0 -5
    -8 0 -5
    -8 0 -6
    8 0 6
    -8 0 -7
    -8 0 -7
    8 0 7
    -8 0 -8
    8 0 8
    8 0 9
    8 0 10
    -8 -1 9
    8 -1 -8
    -8 -1 8
    8 -1 -7
    8 -1 -7
    -8 -1 7
    -8 -1 6
    -8 1 6
    8 -1 -6
    8 -1 -6
    8 -1 -5
    -8 -1 5
    -8 1 5
    8 1 -5
    -8 1 4
    8 1 -4
    8 -1 -3
    8 1 -3
    8 -1 -2
    -8 -1 2
    -8 -1 1
    8 -1 -1
    -8 -1 0
    8 -1 0
    -8 -1 -1
    8 -1 1
    8 1 2
    8 -1 2
    -8 -1 -2
    8 -1 2
    -8 -1 -3
    8 -1 3
    -8 -1 -3
    8 1 3
    8 -1 4
    8 1 4
    -8 -1 -4
    -8 1 -5
    -8 -1 -5
    8 -1 5
    -8 -1 -5
    8 1 5
    -8 -1 -6
    -8 1 -6
    8 -1 6
    -8 -1 -6
    8 1 6
    -8 -1 -6
    8 1 7
    8 -1 7
    -8 1 -7
    -8 -1 -7
    -8 -1 -7
    -8 -1 -7
    -8 -1 -8
    8 1 8
    8 -1 8
    -8 1 -8
    8 -1 9
    8 1 9
    8 -1 10
    8 1 10
    -8 2 9
    -8 -2 9
    8 -2 -9
    8 2 -9
    -8 2 8
    -8 -2 8
    8 2 -8
    8 -2 -8
    -8 -2 7
    8 -2 -7
    8 2 -7
    8 -2 -7
    -8 2 6
    -8 -2 6
    8 -2 -6
    8 2 -6
    8 -2 -6
    -8 2 5
    8 -2 -5
    8 2 -5
    8 -2 -5
    8 -2 -4
    8 2 -4
    -8 2 4
    8 2 -3
    8 -2 -3
    8 2 -2
    8 -2 -2
    -8 -2 2
    -8 -2 1
    8 -2 -1
    8 -2 0
    -8 -2 0
    8 -2 1
    -8 -2 -1
    -8 -2 -2
    8 2 2
    8 -2 2
    8 -2 2
    -8 -2 -3
    8 -2 3
    8 2 3
    -8 -2 -3
    8 -2 4
    -8 -2 -4
    -8 -2 -4
    -8 2 -4
    8 2 4
    8 -2 5
    8 2 5
    -8 -2 -5
    -8 2 -5
    -8 -2 -5
    -8 -2 -5
    -8 2 -5
    8 2 6
    -8 -2 -6
    -8 -2 -6
    -8 2 -6
    8 -2 6
    -8 -2 -6
    -8 2 -6
    -8 2 -6
    8 -2 7
    -8 2 -7
    8 2 7
    -8 -2 -7
    -8 2 -7
    -8 -2 -7
    -8 2 -7
    -8 -2 -7
    8 2 8
    8 -2 8
    -8 -2 -8
    8 2 9
    -8 -2 -9
    8 -2 9
    -8 3 9
    8 -3 -9
    8 3 -9
    -8 3 8
    -8 -3 8
    8 -3 -8
    8 3 -8
    -8 3 7
    -8 -3 7
    8 -3 -7
    8 3 -7
    8 3 -7
    8 -3 -7
    8 -3 -6
    -8 -3 6
    8 3 -6
    -8 3 6
    8 -3 -6
    8 3 -6
    8 3 -5
    8 -3 -5
    8 3 -5
    -8 3 5
    8 -3 -4
    8 3 -4
    8 3 -4
    -8 3 4
    -8 3 3
    8 3 -3
    8 -3 -3
    8 3 -3
    8 3 -2
    -8 3 2
    -8 -3 2
    8 3 -2
    8 -3 -2
    8 3 -1
    8 -3 -1
    8 3 -1
    -8 -3 1
    -8 3 1
    8 -3 0
    8 3 0
    8 3 0
    -8 -3 0
    -8 3 0
    8 3 1
    8 -3 1
    8 3 1
    -8 -3 -1
    -8 3 -1
    8 -3 2
    -8 3 -2
    -8 -3 -2
    8 3 2
    8 -3 2
    8 3 2
    8 -3 3
    -8 -3 -3
    -8 3 -3
    -8 -3 -3
    -8 3 -3
    8 3 3
    -8 -3 -4
    -8 3 -4
    8 -3 4
    -8 -3 -4
    -8 3 -4
    8 3 4
    8 -3 5
    -8 -3 -5
    -8 3 -5
    -8 -3 -5
    -8 3 -5
    -8 -3 -5
    8 3 5
    8 -3 6
    -8 3 -6
    -8 -3 -6
    -8 3 -6
    -8 -3 -6
    8 3 6
    -8 -3 -6
    -8 3 -6
    8 -3 7
    -8 -3 -7
    8 3 7
    -8 3 -7
    -8 3 -7
    -8 -3 -7
    -8 3 -7
    -8 -3 -8
    8 -3 8
    8 -3 9
    8 -4 -9
    8 4 -9
    -8 4 9
    -8 -4 9
    8 -4 -8
    8 4 -8
    -8 4 8
    -8 -4 8
    8 4 -7
    8 -4 -7
    -8 4 7
    -8 -4 7
    8 -4 -7
    8 4 -7
    -8 4 6
    8 4 -6
    8 -4 -6
    8 4 -6
    8 -4 -6
    8 -4 -5
    8 4 -5
    8 4 -5
    -8 4 5
    8 4 -4
    8 -4 -4
    -8 4 4
    8 4 -4
    -8 4 3
    8 4 -3
    8 4 -3
    8 -4 -3
    8 4 -2
    -8 4 2
    8 4 -2
    8 -4 -2
    -8 4 1
    -8 -4 1
    8 4 -1
    8 4 -1
    8 -4 -1
    8 4 0
    8 -4 0
    8 4 0
    -8 -4 0
    -8 4 0
    -8 -4 -1
    -8 4 -1
    8 4 1
    8 -4 1
    8 4 2
    8 -4 2
    -8 4 -2
    -8 -4 -2
    -8 -4 -3
    -8 4 -3
    -8 4 -3
    -8 -4 -3
    -8 -4 -4
    -8 4 -4
    8 -4 4
    -8 4 -4
    -8 -4 -4
    -8 4 -5
    -8 -4 -5
    -8 -4 -5
    -8 -4 -5
    -8 4 -5
    8 -4 5
    8 -4 6
    -8 -4 -6
    -8 4 -6
    -8 -4 -6
    -8 4 -6
    -8 -4 -6
    8 -4 7
    -8 -4 -7
    -8 -4 -7
    -8 4 -7
    -8 -4 -7
    -8 4 -7
    -8 -4 -8
    8 -4 8
    8 -4 9
    8 -5 -9
    8 5 -9
    -8 5 9
    -8 -5 9
    8 -5 -8
    8 5 -8
    -8 5 8
    -8 -5 8
    8 5 -7
    -8 5 7
    -8 -5 7
    8 -5 -7
    8 5 -7
    8 5 -6
    8 -5 -6
    8 5 -6
    -8 5 6
    8 5 -5
    8 -5 -5
    8 5 -5
    -8 5 5
    8 5 -4
    -8 5 4
    8 -5 -4
    8 5 -4
    8 -5 -3
    8 5 -3
    8 5 -3
    -8 5 3
    8 5 -2
    8 -5 -2
    8 5 -2
    -8 5 2
    -8 5 1
    -8 -5 1
    8 5 -1
    8 -5 -1
    8 5 -1
    -8 5 1
    -8 5 0
    8 5 0
    8 -5 0
    8 5 0
    -8 5 0
    -8 -5 0
    8 5 1
    8 -5 1
    -8 5 -1
    -8 -5 -1
    -8 -5 -2
    -8 5 -2
    -8 -5 -2
    -8 5 -2
    -8 -5 -3
    -8 5 -3
    -8 -5 -3
    -8 5 -3
    -8 -5 -4
    -8 5 -4
    -8 5 -4
    -8 -5 -4
    -8 -5 -5
    -8 5 -5
    -8 -5 -5
    -8 5 -5
    -8 -5 -5
    8 -5 5
    -8 -5 -6
    -8 -5 -6
    -8 5 -6
    8 -5 6
    -8 -5 -6
    -8 5 -6
    -8 -5 -7
    -8 -5 -7
    8 -5 7
    8 -5 8
    -8 5 -9
    8 6 -9
    8 -6 -9
    -8 6 9
    -8 -6 9
    -8 6 8
    -8 -6 8
    8 -6 -8
    8 6 -8
    -8 6 7
    -8 -6 7
    8 -6 -7
    8 6 -7
    -8 -6 6
    8 6 -6
    -8 6 6
    -8 -6 6
    8 -6 -6
    8 6 -6
    8 6 -5
    8 -6 -5
    8 6 -5
    -8 -6 5
    -8 6 5
    -8 -6 4
    8 -6 -4
    8 6 -4
    -8 6 4
    8 6 -4
    8 6 -3
    8 -6 -3
    8 6 -3
    -8 6 3
    -8 6 2
    8 6 -2
    8 -6 -2
    8 6 -2
    8 -6 -1
    8 6 -1
    -8 6 1
    8 6 -1
    -8 6 1
    -8 -6 1
    8 -6 0
    8 6 0
    -8 -6 0
    -8 6 0
    -8 6 -1
    -8 -6 -1
    8 6 1
    8 -6 1
    -8 -6 -2
    8 -6 2
    -8 6 -2
    -8 6 -2
    -8 -6 -2
    -8 6 -2
    -8 -6 -3
    -8 6 -3
    -8 -6 -3
    -8 6 -3
    -8 6 -4
    -8 -6 -4
    -8 6 -4
    -8 -6 -4
    -8 -6 -5
    -8 -6 -5
    -8 6 -5
    -8 -6 -6
    8 -6 6
    -8 -6 -6
    -8 6 -6
    -8 -6 -6
    -8 6 -6
    8 -6 7
    -8 6 -7
    -8 6 -8
    8 -6 8
    -8 7 9
    -8 -7 9
    8 -7 -9
    8 7 -9
    8 -7 -8
    8 7 -8
    -8 7 8
    -8 -7 8
    8 -7 -7
    8 7 -7
    -8 7 7
    -8 -7 7
    -8 7 6
    -8 -7 6
    -8 -7 6
    8 7 -6
    8 -7 -6
    8 7 -6
    -8 -7 6
    -8 -7 5
    -8 7 5
    -8 -7 5
    8 7 -5
    8 7 -5
    8 -7 -5
    8 7 -4
    8 -7 -4
    -8 -7 4
    -8 7 4
    8 7 -4
    -8 7 3
    8 7 -3
    -8 -7 3
    8 -7 -3
    8 7 -3
    -8 7 2
    8 7 -2
    -8 -7 2
    8 7 -2
    8 -7 -2
    -8 7 1
    8 7 -1
    8 7 -1
    8 -7 -1
    -8 7 1
    -8 -7 1
    -8 -7 0
    -8 7 0
    8 7 0
    8 -7 0
    8 -7 1
    8 7 1
    -8 7 -1
    -8 -7 -1
    -8 7 -1
    8 -7 1
    -8 -7 -2
    -8 7 -2
    -8 -7 -2
    -8 7 -2
    -8 7 -2
    8 -7 2
    -8 7 -3
    8 -7 3
    -8 -7 -3
    -8 7 -3
    -8 -7 -3
    -8 7 -3
    8 -7 4
    -8 7 -4
    -8 -7 -4
    -8 7 -4
    -8 7 -4
    -8 -7 -4
    -8 -7 -5
    -8 7 -5
    -8 7 -5
    -8 7 -5
    -8 -7 -5
    -8 7 -6
    -8 -7 -6
    -8 7 -6
    -8 -7 -6
    -8 7 -6
    8 -7 7
    -8 7 -7
    -8 7 -8
    8 -8 -8
    8 8 -8
    -8 8 8
    -8 -8 8
    8 8 -7
    8 -8 -7
    -8 -8 7
    -8 8 7
    -8 -8 7
    -8 -8 6
    8 8 -6
    -8 8 6
    -8 -8 6
    8 -8 -6
    8 8 -6
    -8 -8 5
    8 -8 -5
    8 8 -5
    -8 8 5
    -8 -8 5
    -8 -8 5
    8 8 -5
    8 -8 -4
    8 8 -4
    8 8 -4
    -8 -8 4
    -8 8 4
    -8 -8 4
    8 8 -3
    -8 8 3
    8 -8 -3
    8 8 -3
    -8 -8 3
    -8 -8 2
    8 -8 -2
    8 8 -2
    8 8 -2
    -8 8 2
    8 -8 -1
    8 8 -1
    -8 8 1
    8 8 0
    8 -8 0
    -8 8 0
    -8 -8 0
    -8 8 -1
    -8 -8 -1
    -8 -8 -1
    -8 8 -1
    8 -8 1
    -8 8 -1
    -8 8 -2
    8 -8 2
    -8 -8 -2
    -8 8 -2
    -8 -8 -2
    -8 8 -2
    -8 8 -3
    -8 -8 -3
    8 -8 3
    -8 8 -3
    -8 -8 -3
    -8 8 -3
    8 -8 4
    -8 8 -4
    -8 -8 -4
    -8 8 -4
    -8 -8 -4
    -8 8 -4
    -8 8 -5
    -8 -8 -5
    -8 8 -5
    -8 -8 -5
    -8 8 -5
    8 -8 5
    -8 8 -6
    -8 -8 -6
    -8 8 -6
    -8 8 -6
    -8 -8 -6
    -8 8 -7
    8 9 -8
    8 -9 -8
    -8 9 8
    -8 -9 8
    8 -9 -7
    8 9 -7
    -8 9 7
    -8 -9 7
    8 9 -6
    8 -9 -6
    -8 -9 6
    -8 9 6
    -8 -9 6
    -8 -9 5
    -8 -9 5
    8 9 -5
    8 -9 -5
    8 9 -5
    -8 9 5
    -8 -9 5
    8 9 -4
    8 -9 -4
    -8 9 4
    8 9 -4
    -8 -9 4
    -8 -9 4
    -8 9 3
    -8 -9 3
    8 9 -3
    -8 -9 3
    8 -9 -3
    8 9 -3
    -8 -9 2
    -8 9 2
    8 -9 -2
    8 9 -2
    8 9 -1
    8 -9 -1
    -8 -9 1
    -8 9 0
    -8 -9 0
    8 9 0
    8 -9 0
    8 -9 1
    -8 9 -1
    -8 -9 -1
    -8 9 -1
    -8 9 -1
    -8 -9 -1
    -8 -9 -2
    -8 9 -2
    8 -9 2
    -8 -9 -2
    -8 9 -2
    -8 9 -2
    -8 -9 -3
    -8 9 -3
    8 -9 3
    -8 9 -3
    -8 -9 -3
    -8 9 -3
    -8 -9 -4
    -8 -9 -4
    -8 9 -4
    -8 9 -4
    8 -9 4
    -8 9 -4
    -8 -9 -5
    -8 9 -5
    -8 9 -5
    -8 -9 -5
    -8 9 -5
    8 -9 5
    -8 -9 -6
    -8 9 -6
    8 -9 6
    -8 -9 -6
    -8 9 -6
    -8 9 -6
    -8 9 -7
    8 10 -8
    -8 10 8
    -8 -10 7
    8 10 -7
    -8 10 7
    -8 10 6
    -8 -10 6
    -8 -10 6
    8 -10 -6
    8 10 -6
    -8 -10 5
    8 10 -5
    8 10 -5
    8 -10 -5
    -8 10 5
    -8 -10 5
    -8 -10 4
    8 10 -4
    8 -10 -4
    -8 -10 4
    8 10 -4
    -8 10 4
    -8 -10 4
    -8 10 3
    -8 -10 3
    8 10 -3
    -8 -10 3
    8 -10 -3
    8 10 -3
    8 -10 -2
    8 10 -2
    -8 -10 2
    -8 -10 2
    -8 10 2
    8 10 -1
    8 -10 -1
    -8 -10 1
    -8 10 0
    8 -10 0
    -8 -10 0
    -8 10 0
    -8 10 -1
    -8 -10 -1
    -8 10 -1
    8 -10 1
    -8 -10 -1
    -8 10 -1
    -8 -10 -2
    -8 10 -2
    8 -10 2
    -8 10 -2
    -8 -10 -2
    -8 10 -3
    8 -10 3
    -8 -10 -3
    -8 10 -3
    -8 -10 -3
    -8 10 -3
    -8 -10 -4
    -8 10 -4
    8 -10 4
    -8 -10 -4
    -8 10 -4
    -8 10 -4
    8 -10 5
    -8 10 -5
    -8 10 -5
    -8 10 -5
    -8 10 -6
    -8 10 -6
    -8 10 -6
    -8 10 -7
    -8 -11 6
    -8 11 6
    8 11 -6
    8 11 -5
    8 11 -5
    -8 -11 5
    -8 11 5
    8 11 -4
    -8 -11 4
    -8 11 4
    -8 11 3
    8 11 -3
    -8 -11 3
    8 11 -2
    -8 11 2
    -8 -11 2
    -8 11 2
    -8 -11 2
    -8 -11 2
    -8 11 1
    -8 -11 1
    8 -11 0
    -8 11 0
    -8 11 0
    -8 11 -1
    -8 11 -1
    8 -11 1
    -8 11 -2
    -8 11 -2
    -8 11 -2
    -8 11 -3
    8 -11 3
    -8 11 -3
    -8 11 -4
    8 -11 4
    -8 11 -4
    -8 11 -4
    -8 11 -5
    -8 11 -6
    -8 -12 3
    -8 12 2
    8 -12 -1
    -8 12 1
    8 -12 0
    -8 12 0
    8 -12 1
    -8 12 -1
    8 -12 2
    -8 12 -2
    -8 12 -3
    8 -12 3
    -8 12 -4
    -8 12 -5
    -8 12 -6
    8 -13 -1
    8 -13 0
    8 -13 1
    -9 0 9
    9 0 -9
    -9 0 8
    9 0 -8
    9 0 -7
    9 0 -6
    -9 0 6
    9 0 -5
    9 0 -5
    -9 0 5
    9 0 -4
    9 0 -4
    9 0 -3
    9 0 -2
    -9 0 2
    -9 0 1
    9 0 -1
    -9 0 0
    9 0 0
    -9 0 -1
    9 0 1
    9 0 2
    -9 0 -2
    9 0 2
    9 0 3
    -9 0 -3
    -9 0 -3
    -9 0 -4
    9 0 4
    -9 0 -5
    -9 0 -5
    9 0 5
    -9 0 -6
    9 0 6
    -9 0 -6
    -9 0 -7
    9 0 7
    9 0 8
    -9 0 -8
    9 0 9
    9 0 10
    -9 -1 9
    9 -1 -9
    -9 -1 8
    9 -1 -8
    9 -1 -7
    9 1 -7
    9 -1 -7
    -9 1 6
    9 1 -6
    -9 -1 6
    9 -1 -6
    9 1 -5
    9 -1 -5
    -9 1 5
    9 -1 -4
    9 1 -4
    9 -1 -3
    9 1 -3
    9 -1 -2
    -9 -1 2
    9 -1 -1
    -9 -1 1
    -9 -1 0
    9 -1 0
    -9 -1 -1
    9 -1 1
    9 -1 2
    9 -1 2
    9 1 2
    -9 -1 -2
    9 -1 3
    -9 -1 -3
    9 1 3
    9 1 4
    -9 -1 -4
    9 -1 4
    -9 -1 -4
    9 -1 5
    9 1 5
    -9 -1 -6
    -9 -1 -6
    -9 -1 -6
    9 1 6
    9 -1 6
    -9 -1 -7
    -9 1 -7
    9 -1 7
    9 1 7
    -9 1 -8
    -9 -1 -8
    9 -1 8
    9 1 8
    9 1 9
    9 -1 9
    9 -1 10
    9 1 10
    -9 2 9
    -9 -2 9
    9 -2 -9
    9 2 -9
    9 2 -8
    9 -2 -8
    -9 2 8
    -9 -2 8
    9 -2 -7
    9 2 -7
    9 -2 -7
    9 2 -7
    -9 -2 6
    9 -2 -6
    9 -2 -6
    -9 2 6
    9 2 -6
    9 -2 -5
    9 2 -5
    -9 2 5
    9 -2 -4
    -9 2 4
    9 2 -4
    9 -2 -3
    9 2 -3
    9 2 -2
    -9 -2 2
    9 -2 -2
    -9 -2 1
    9 -2 -1
    9 -2 0
    -9 -2 0
    -9 -2 -1
    9 -2 1
    9 -2 2
    9 -2 2
    -9 -2 -2
    9 2 2
    -9 -2 -3
    9 2 3
    -9 -2 -3
    9 -2 3
    -9 -2 -4
    -9 2 -4
    9 -2 4
    9 2 4
    9 2 5
    -9 2 -5
    -9 -2 -5
    9 -2 5
    -9 -2 -5
    -9 2 -5
    -9 -2 -6
    -9 -2 -6
    -9 2 -6
    9 2 6
    -9 2 -6
    -9 -2 -6
    9 -2 6
    -9 2 -7
    -9 -2 -7
    9 2 7
    9 -2 7
    -9 -2 -8
    9 -2 8
    9 2 9
    9 -2 9
    9 3 -9
    9 -3 -9
    -9 3 9
    -9 -3 9
    -9 -3 8
    -9 3 8
    9 -3 -8
    9 3 -8
    9 3 -7
    9 -3 -7
    9 3 -7
    -9 -3 6
    9 -3 -6
    9 3 -6
    9 -3 -6
    9 3 -6
    -9 3 6
    -9 3 5
    9 -3 -5
    9 3 -5
    -9 3 4
    9 -3 -4
    9 3 -4
    9 3 -4
    9 -3 -3
    9 3 -3
    -9 3 3
    9 3 -3
    9 3 -2
    9 -3 -2
    9 3 -2
    -9 3 2
    -9 -3 2
    9 3 -1
    9 3 -1
    9 -3 -1
    -9 3 1
    -9 -3 1
    -9 3 0
    -9 -3 0
    9 -3 0
    9 3 0
    -9 -3 -1
    -9 3 -1
    9 3 1
    9 -3 1
    -9 -3 -2
    -9 3 -2
    9 3 2
    9 -3 2
    9 -3 2
    9 3 2
    -9 -3 -3
    -9 3 -3
    9 3 3
    9 -3 3
    -9 -3 -3
    -9 3 -3
    -9 3 -4
    -9 -3 -4
    -9 3 -4
    9 3 4
    -9 -3 -4
    9 -3 4
    -9 -3 -5
    -9 3 -5
    9 -3 5
    9 3 5
    -9 -3 -5
    -9 3 -5
    9 3 6
    -9 -3 -6
    9 -3 6
    -9 -3 -6
    -9 3 -6
    -9 -3 -6
    -9 3 -6
    9 -3 7
    9 3 7
    9 -3 8
    -9 -3 -8
    9 -3 9
    9 4 -9
    9 -4 -9
    -9 4 9
    -9 -4 9
    9 4 -8
    9 -4 -8
    -9 4 8
    -9 -4 8
    9 4 -7
    -9 4 7
    -9 -4 7
    9 -4 -7
    9 4 -7
    9 4 -6
    -9 4 6
    9 -4 -6
    9 4 -6
    -9 4 5
    9 4 -5
    9 -4 -5
    9 4 -5
    9 4 -4
    9 4 -4
    9 -4 -4
    -9 4 4
    -9 4 3
    9 4 -3
    9 -4 -3
    9 4 -3
    -9 4 2
    -9 4 2
    -9 -4 2
    9 4 -2
    9 -4 -2
    9 4 -2
    9 4 -1
    -9 4 1
    -9 -4 1
    9 -4 -1
    9 4 -1
    -9 4 0
    -9 -4 0
    9 4 0
    9 -4 0
    9 4 0
    9 4 1
    9 -4 1
    -9 -4 -1
    -9 4 -1
    9 4 2
    9 -4 2
    -9 -4 -2
    -9 4 -2
    -9 -4 -3
    -9 4 -3
    -9 4 -3
    -9 -4 -3
    9 -4 3
    9 -4 4
    -9 4 -4
    -9 -4 -4
    -9 -4 -4
    -9 4 -4
    -9 -4 -5
    -9 4 -5
    9 -4 5
    -9 -4 -5
    -9 4 -5
    9 -4 6
    -9 -4 -6
    -9 4 -6
    -9 -4 -6
    -9 4 -6
    -9 -4 -6
    -9 -4 -7
    9 -4 7
    9 -4 8
    9 -4 9
    9 -5 -9
    9 5 -9
    -9 5 9
    -9 -5 9
    9 -5 -8
    -9 5 8
    -9 -5 8
    9 5 -8
    9 -5 -7
    9 5 -7
    -9 5 7
    -9 -5 7
    9 -5 -6
    9 5 -6
    -9 -5 6
    -9 5 6
    9 5 -6
    -9 5 5
    9 -5 -5
    9 5 -5
    9 5 -5
    -9 5 4
    9 -5 -4
    9 5 -4
    9 5 -4
    9 5 -3
    9 5 -3
    9 -5 -3
    -9 5 3
    9 5 -2
    9 5 -2
    9 -5 -2
    -9 5 2
    -9 5 1
    9 5 -1
    9 -5 -1
    9 5 -1
    -9 5 1
    -9 -5 1
    9 5 0
    9 5 0
    9 -5 0
    -9 5 0
    -9 -5 0
    -9 -5 -1
    -9 5 -1
    9 5 1
    9 -5 1
    9 -5 2
    9 5 2
    -9 5 -2
    -9 -5 -2
    -9 -5 -3
    -9 5 -3
    -9 5 -3
    -9 -5 -3
    9 -5 4
    -9 -5 -4
    -9 5 -4
    -9 5 -4
    -9 -5 -4
    -9 5 -5
    -9 -5 -5
    9 -5 5
    -9 -5 -5
    -9 5 -5
    -9 -5 -6
    -9 5 -6
    -9 5 -6
    -9 -5 -6
    9 -5 6
    9 -5 7
    9 -5 8
    9 -6 -9
    9 6 -9
    -9 6 9
    -9 -6 9
    9 -6 -8
    9 6 -8
    -9 6 8
    -9 -6 8
    -9 6 7
    -9 -6 7
    9 6 -7
    9 -6 -7
    -9 -6 6
    -9 6 6
    9 -6 -6
    9 6 -6
    9 6 -6
    -9 6 5
    9 -6 -5
    9 6 -5
    9 6 -5
    9 6 -4
    -9 6 4
    9 -6 -4
    9 6 -4
    9 6 -3
    9 -6 -3
    -9 6 3
    9 6 -3
    9 6 -2
    9 -6 -2
    9 6 -2
    -9 6 2
    9 -6 -1
    9 6 -1
    9 6 -1
    -9 6 1
    -9 -6 1
    -9 6 1
    -9 -6 0
    -9 6 0
    9 6 0
    9 -6 0
    -9 6 -1
    -9 -6 -1
    9 6 1
    9 -6 1
    -9 -6 -2
    -9 6 -2
    -9 -6 -2
    -9 6 -2
    -9 -6 -3
    -9 6 -3
    -9 -6 -3
    -9 6 -3
    -9 6 -4
    -9 -6 -4
    -9 -6 -4
    -9 6 -4
    -9 -6 -5
    9 -6 5
    -9 6 -5
    -9 6 -5
    -9 -6 -5
    -9 6 -6
    -9 -6 -6
    9 -6 6
    -9 -6 -6
    -9 6 -6
    9 -6 7
    -9 6 -8
    9 -6 8
    -9 7 8
    -9 -7 8
    9 -7 -8
    9 7 -8
    -9 7 7
    -9 -7 7
    9 -7 -7
    9 7 -7
    -9 7 6
    -9 -7 6
    9 7 -6
    9 7 -6
    9 -7 -6
    9 7 -5
    9 -7 -5
    9 7 -5
    -9 7 5
    9 -7 -4
    9 7 -4
    9 7 -4
    -9 7 4
    9 7 -3
    -9 7 3
    9 -7 -3
    9 7 -3
    9 -7 -2
    9 7 -2
    -9 7 2
    9 7 -2
    -9 7 1
    9 7 -1
    9 -7 -1
    9 7 -1
    -9 7 1
    -9 -7 1
    9 -7 0
    9 7 0
    -9 -7 0
    -9 7 0
    -9 7 -1
    -9 -7 -1
    9 7 1
    9 -7 1
    -9 7 -1
    -9 7 -2
    -9 -7 -2
    -9 -7 -2
    -9 7 -2
    9 -7 2
    -9 7 -2
    -9 7 -3
    -9 -7 -3
    -9 7 -3
    -9 -7 -3
    -9 7 -3
    9 -7 3
    -9 7 -4
    -9 -7 -4
    -9 7 -4
    -9 -7 -4
    -9 7 -4
    -9 -7 -5
    -9 7 -5
    -9 7 -5
    -9 7 -5
    -9 -7 -5
    -9 -7 -6
    -9 7 -6
    -9 7 -6
    -9 7 -6
    -9 -7 -6
    9 -7 7
    -9 7 -7
    -9 7 -8
    -9 -8 8
    -9 8 8
    9 -8 -8
    9 8 -8
    9 8 -7
    9 -8 -7
    -9 8 7
    -9 -8 7
    9 8 -6
    9 -8 -6
    9 8 -6
    -9 8 6
    -9 -8 6
    9 -8 -5
    9 8 -5
    -9 8 5
    -9 -8 5
    9 8 -5
    9 8 -4
    9 8 -4
    -9 8 4
    9 -8 -4
    9 8 -3
    -9 8 3
    9 -8 -3
    9 8 -3
    -9 8 2
    9 -8 -2
    9 8 -2
    9 8 -2
    9 -8 -1
    9 8 -1
    -9 8 0
    -9 -8 0
    9 8 0
    9 -8 0
    -9 8 -1
    9 -8 1
    9 8 1
    9 -8 1
    -9 8 -1
    -9 -8 -1
    -9 8 -1
    9 -8 2
    -9 8 -2
    -9 8 -2
    -9 -8 -2
    -9 -8 -2
    -9 8 -2
    -9 8 -3
    -9 -8 -3
    -9 8 -3
    9 -8 3
    -9 8 -3
    -9 -8 -3
    9 -8 4
    -9 8 -4
    -9 -8 -4
    -9 -8 -4
    -9 8 -4
    -9 8 -4
    -9 -8 -5
    -9 8 -5
    -9 8 -5
    -9 -8 -5
    -9 8 -5
    -9 8 -6
    -9 8 -6
    -9 -8 -6
    -9 -8 -6
    -9 8 -6
    -9 8 -7
    -9 9 8
    -9 -9 8
    9 -9 -8
    9 9 -8
    9 9 -7
    -9 9 7
    -9 -9 7
    9 -9 -7
    9 -9 -6
    9 9 -6
    -9 9 6
    -9 -9 6
    -9 -9 5
    -9 9 5
    -9 -9 5
    9 -9 -5
    9 9 -5
    9 9 -5
    9 9 -4
    -9 -9 4
    -9 9 4
    -9 -9 4
    9 -9 -4
    9 9 -4
    -9 9 3
    9 -9 -3
    9 9 -3
    9 9 -3
    -9 9 2
    9 -9 -2
    9 9 -2
    9 9 -2
    -9 9 1
    9 9 -1
    9 -9 -1
    -9 9 0
    -9 -9 0
    9 9 0
    9 -9 0
    -9 9 -1
    9 -9 1
    -9 9 -1
    -9 -9 -1
    -9 -9 -1
    -9 9 -1
    -9 -9 -2
    -9 9 -2
    -9 9 -2
    -9 -9 -2
    -9 9 -2
    9 -9 2
    9 -9 3
    -9 -9 -3
    -9 9 -3
    -9 9 -3
    -9 -9 -3
    -9 9 -3
    -9 9 -4
    -9 -9 -4
    -9 9 -4
    -9 -9 -4
    -9 9 -4
    -9 9 -5
    -9 -9 -5
    -9 9 -5
    9 -9 5
    -9 -9 -5
    -9 9 -5
    -9 9 -6
    -9 9 -6
    9 -9 6
    -9 9 -6
    -9 9 -7
    9 10 -8
    -9 10 8
    9 10 -7
    -9 10 7
    -9 -10 6
    9 10 -6
    -9 10 6
    -9 -10 6
    9 -10 -5
    9 10 -5
    -9 -10 5
    -9 10 5
    -9 -10 5
    9 10 -5
    9 -10 -4
    9 10 -4
    9 10 -4
    -9 10 4
    -9 -10 4
    -9 10 4
    -9 -10 4
    -9 -10 4
    9 10 -3
    -9 -10 3
    9 10 -3
    9 -10 -3
    -9 10 3
    -9 -10 3
    9 -10 -2
    9 10 -2
    9 10 -1
    9 -10 -1
    -9 -10 0
    -9 10 0
    -9 10 0
    -9 -10 -1
    -9 10 -1
    9 -10 1
    -9 10 -1
    -9 10 -1
    -9 -10 -1
    -9 10 -2
    -9 -10 -2
    -9 10 -2
    -9 -10 -2
    -9 10 -2
    9 -10 2
    -9 10 -3
    -9 -10 -3
    9 -10 3
    -9 -10 -3
    -9 10 -3
    -9 10 -3
    -9 10 -4
    -9 10 -4
    -9 10 -4
    9 -10 4
    -9 10 -5
    9 -10 5
    -9 10 -5
    -9 10 -5
    -9 10 -6
    -9 10 -7
    -9 11 6
    -9 -11 6
    9 11 -6
    -9 11 5
    -9 -11 5
    9 11 -5
    9 11 -5
    9 11 -4
    -9 -11 4
    -9 11 4
    9 11 -4
    -9 11 3
    -9 11 3
    -9 -11 3
    -9 -11 3
    9 11 -3
    9 11 -2
    -9 -11 2
    -9 11 2
    9 11 -1
    9 -11 0
    -9 11 0
    -9 11 0
    -9 11 -1
    -9 11 -1
    9 -11 1
    -9 11 -2
    -9 11 -2
    -9 11 -2
    9 -11 2
    -9 11 -3
    9 -11 3
    -9 11 -3
    -9 11 -3
    9 -11 4
    -9 11 -4
    -9 11 -5
    -9 11 -6
    -9 12 1
    9 -12 -1
    -9 12 0
    9 -12 0
    -9 12 -1
    9 -12 1
    -9 12 -2
    9 -12 2
    -9 12 -3
    -9 12 -4
    -9 12 -5
    -10 0 9
    10 0 -9
    -10 0 8
    10 0 -8
    10 0 -7
    -10 0 7
    -10 0 6
    10 0 -6
    10 0 -6
    -10 0 5
    10 0 -5
    10 0 -5
    10 0 -4
    10 0 -4
    10 0 -3
    10 0 -2
    -10 0 2
    10 0 -1
    -10 0 1
    -10 0 0
    10 0 0
    -10 0 -1
    10 0 1
    -10 0 -2
    10 0 2
    10 0 2
    10 0 3
    -10 0 -3
    10 0 3
    -10 0 -4
    10 0 4
    -10 0 -5
    -10 0 -5
    10 0 5
    10 0 6
    -10 0 -6
    10 0 7
    10 0 8
    10 0 9
    10 0 10
    10 -1 -9
    -10 -1 9
    -10 -1 8
    10 -1 -8
    -10 -1 7
    -10 1 7
    10 1 -7
    10 -1 -7
    -10 -1 6
    -10 1 6
    10 -1 -6
    10 1 -6
    10 1 -5
    10 -1 -5
    -10 1 5
    10 1 -4
    10 -1 -4
    10 -1 -3
    10 1 -3
    10 -1 -2
    -10 -1 2
    10 -1 -1
    -10 -1 1
    10 -1 0
    -10 -1 0
    10 -1 1
    -10 -1 -1
    10 -1 2
    10 -1 2
    -10 -1 -2
    10 1 2
    -10 -1 -3
    10 1 3
    -10 -1 -3
    10 -1 3
    10 -1 4
    -10 -1 -4
    10 1 4
    -10 -1 -4
    -10 -1 -5
    10 1 5
    10 -1 5
    -10 -1 -6
    10 -1 6
    -10 -1 -6
    10 1 6
    10 1 7
    10 -1 7
    10 1 8
    -10 -1 -8
    10 -1 8
    10 -1 9
    10 1 9
    10 1 10
    10 -2 -9
    10 2 -9
    -10 2 9
    -10 -2 9
    10 2 -8
    10 -2 -8
    -10 2 8
    -10 -2 8
    10 -2 -7
    10 2 -7
    10 2 -7
    -10 -2 7
    -10 2 7
    -10 -2 6
    -10 2 6
    10 -2 -6
    10 2 -6
    -10 2 5
    10 2 -5
    10 -2 -5
    10 -2 -4
    10 2 -4
    -10 2 4
    10 -2 -3
    10 2 -3
    -10 -2 2
    10 -2 -2
    10 2 -2
    -10 -2 1
    10 -2 -1
    -10 -2 0
    10 -2 0
    -10 -2 -1
    10 -2 1
    -10 -2 -2
    10 -2 2
    10 -2 2
    10 2 2
    -10 -2 -3
    10 2 3
    -10 2 -3
    -10 -2 -3
    10 -2 3
    -10 -2 -4
    10 -2 4
    10 2 4
    -10 2 -4
    -10 -2 -4
    10 -2 5
    -10 -2 -5
    -10 2 -5
    10 2 5
    -10 -2 -5
    -10 2 -5
    10 -2 6
    10 2 6
    -10 -2 -6
    -10 2 -6
    -10 2 -6
    10 -2 7
    10 2 7
    -10 -2 -8
    10 2 8
    10 -2 8
    10 -2 9
    10 2 9
    10 -3 -9
    10 3 -9
    -10 3 9
    -10 -3 9
    10 -3 -8
    10 3 -8
    -10 3 8
    -10 -3 8
    -10 3 7
    10 -3 -7
    10 3 -7
    10 -3 -6
    10 -3 -6
    10 3 -6
    -10 3 6
    10 3 -6
    -10 3 5
    10 -3 -5
    10 3 -5
    10 3 -5
    10 3 -4
    -10 3 4
    10 -3 -4
    10 3 -4
    10 -3 -3
    10 3 -3
    -10 3 3
    10 3 -3
    -10 3 2
    -10 -3 2
    10 3 -2
    10 -3 -2
    10 3 -2
    10 3 -1
    10 3 -1
    10 -3 -1
    -10 3 1
    -10 -3 1
    10 -3 0
    10 3 0
    -10 3 0
    -10 -3 0
    10 3 1
    10 -3 1
    -10 -3 -1
    -10 3 -1
    -10 3 -2
    -10 -3 -2
    10 3 2
    10 -3 2
    10 -3 2
    10 3 2
    -10 3 -3
    -10 -3 -3
    10 3 3
    10 -3 3
    -10 -3 -3
    -10 3 -3
    10 -3 4
    -10 -3 -4
    -10 3 -4
    -10 3 -4
    -10 -3 -4
    10 3 4
    -10 -3 -5
    -10 3 -5
    10 -3 5
    -10 3 -5
    -10 -3 -5
    10 3 5
    -10 -3 -6
    -10 3 -6
    -10 -3 -6
    -10 3 -6
    10 -3 6
    10 3 6
    10 -3 7
    10 3 7
    10 3 8
    10 -3 8
    10 -3 9
    -10 4 9
    -10 -4 9
    10 -4 -9
    10 -4 -8
    10 4 -8
    -10 4 8
    -10 -4 8
    10 4 -7
    10 -4 -7
    -10 4 6
    10 -4 -6
    10 4 -6
    10 4 -6
    -10 4 5
    10 -4 -5
    10 4 -5
    10 4 -5
    10 4 -4
    10 -4 -4
    -10 4 4
    10 4 -4
    10 -4 -3
    10 4 -3
    -10 4 3
    10 4 -3
    10 4 -2
    10 4 -2
    10 -4 -2
    -10 4 2
    -10 -4 2
    10 -4 -1
    10 4 -1
    -10 4 1
    -10 -4 1
    10 4 -1
    10 4 0
    -10 4 0
    -10 -4 0
    10 4 0
    10 -4 0
    10 4 1
    -10 -4 -1
    -10 4 -1
    10 4 1
    10 -4 1
    10 4 1
    10 -4 2
    10 4 2
    10 -4 2
    -10 -4 -2
    -10 4 -2
    10 -4 3
    -10 4 -3
    -10 -4 -3
    -10 -4 -3
    -10 4 -3
    -10 -4 -4
    -10 4 -4
    10 4 4
    -10 4 -4
    -10 -4 -4
    10 -4 4
    -10 -4 -5
    -10 4 -5
    -10 -4 -5
    -10 4 -5
    10 -4 5
    -10 -4 -6
    -10 4 -6
    10 -4 6
    -10 -4 -6
    -10 4 -6
    10 -4 7
    10 -4 8
    -10 5 8
    -10 -5 8
    10 -5 -8
    10 5 -8
    10 -5 -7
    10 5 -7
    10 -5 -6
    10 5 -6
    -10 5 6
    10 5 -6
    10 5 -5
    10 -5 -5
    10 5 -5
    -10 5 5
    10 -5 -4
    10 5 -4
    -10 5 4
    10 5 -4
    10 5 -3
    -10 5 3
    10 -5 -3
    10 5 -3
    10 5 -2
    -10 5 2
    -10 5 2
    -10 -5 2
    10 -5 -2
    10 5 -2
    10 5 -1
    -10 5 1
    -10 5 1
    -10 -5 1
    10 -5 -1
    10 5 -1
    10 5 0
    10 -5 0
    -10 5 0
    -10 -5 0
    10 5 0
    10 5 1
    10 -5 1
    -10 5 -1
    -10 -5 -1
    10 -5 2
    10 5 2
    -10 5 -2
    -10 -5 -2
    -10 5 -3
    -10 -5 -3
    -10 -5 -3
    -10 5 -3
    10 -5 3
    -10 -5 -4
    -10 5 -4
    10 -5 4
    -10 -5 -4
    -10 5 -4
    -10 -5 -5
    -10 5 -5
    10 -5 5
    -10 5 -5
    -10 -5 -5
    -10 -5 -6
    -10 5 -6
    -10 -5 -6
    -10 5 -6
    10 -5 6
    10 -5 7
    10 -5 8
    10 -6 -8
    10 6 -8
    -10 6 8
    -10 -6 8
    10 -6 -7
    10 6 -7
    -10 6 7
    -10 -6 7
    10 -6 -6
    10 6 -6
    -10 6 6
    -10 -6 6
    10 6 -6
    10 -6 -5
    10 6 -5
    10 6 -5
    -10 6 5
    10 6 -4
    -10 6 4
    10 -6 -4
    10 6 -4
    10 6 -3
    10 -6 -3
    10 6 -3
    -10 6 3
    -10 6 2
    10 6 -2
    10 -6 -2
    10 6 -2
    -10 6 1
    -10 -6 1
    10 -6 -1
    10 6 -1
    -10 6 1
    10 6 -1
    -10 -6 0
    -10 6 0
    -10 6 0
    10 6 0
    10 -6 0
    10 6 1
    10 -6 1
    -10 6 -1
    -10 -6 -1
    10 6 2
    10 -6 2
    -10 -6 -2
    -10 6 -2
    -10 -6 -2
    -10 6 -2
    -10 6 -3
    -10 -6 -3
    -10 -6 -3
    -10 6 -3
    -10 6 -4
    -10 -6 -4
    -10 -6 -4
    -10 6 -4
    10 -6 4
    10 -6 5
    -10 -6 -5
    -10 6 -5
    -10 6 -5
    -10 -6 -5
    10 -6 6
    -10 -6 -6
    -10 6 -6
    -10 6 -6
    -10 -6 -6
    10 -6 7
    -10 6 -8
    -10 7 8
    -10 -7 8
    10 -7 -8
    10 7 -8
    -10 7 7
    -10 -7 7
    10 -7 -7
    10 7 -7
    10 -7 -6
    10 7 -6
    -10 7 6
    10 7 -6
    -10 7 5
    10 -7 -5
    10 7 -5
    10 -7 -4
    10 7 -4
    -10 7 4
    10 7 -3
    -10 7 3
    10 -7 -3
    10 7 -3
    10 7 -2
    -10 7 2
    10 -7 -2
    10 7 -2
    10 7 -1
    -10 7 1
    -10 -7 1
    -10 7 1
    10 -7 -1
    10 7 -1
    -10 7 0
    -10 -7 0
    10 7 0
    10 -7 0
    10 7 1
    10 -7 1
    -10 7 -1
    -10 7 -1
    -10 -7 -1
    -10 -7 -2
    -10 7 -2
    10 -7 2
    -10 7 -2
    -10 7 -2
    -10 -7 -2
    -10 -7 -3
    -10 7 -3
    -10 7 -3
    -10 -7 -3
    -10 7 -4
    -10 -7 -4
    -10 7 -4
    -10 -7 -4
    -10 7 -4
    -10 -7 -5
    -10 7 -5
    -10 7 -5
    -10 -7 -5
    -10 7 -5
    -10 7 -6
    10 -7 6
    -10 -7 -6
    -10 7 -6
    -10 7 -6
    10 -7 7
    -10 7 -7
    -10 7 -8
    10 8 -8
    10 -8 -8
    -10 8 8
    -10 -8 8
    10 -8 -7
    10 8 -7
    -10 8 7
    -10 -8 7
    10 8 -6
    -10 8 6
    -10 -8 6
    10 -8 -6
    10 8 -6
    -10 8 5
    -10 -8 5
    10 -8 -5
    10 8 -5
    10 8 -5
    -10 8 4
    10 -8 -4
    10 8 -4
    10 8 -4
    10 -8 -3
    10 8 -3
    10 8 -3
    -10 8 3
    10 8 -2
    10 -8 -2
    10 8 -2
    -10 8 2
    10 8 -1
    10 -8 -1
    -10 8 1
    -10 8 0
    -10 -8 0
    10 -8 0
    -10 -8 -1
    -10 8 -1
    10 8 1
    10 -8 1
    -10 8 -1
    10 -8 1
    10 -8 2
    -10 8 -2
    -10 -8 -2
    -10 8 -2
    -10 8 -2
    -10 -8 -2
    -10 8 -3
    -10 -8 -3
    10 -8 3
    -10 -8 -3
    -10 8 -3
    -10 8 -3
    -10 -8 -4
    -10 8 -4
    -10 -8 -4
    -10 8 -4
    -10 8 -4
    -10 -8 -5
    -10 8 -5
    -10 -8 -5
    -10 8 -5
    -10 8 -5
    -10 8 -6
    -10 8 -7
    -10 9 8
    -10 -9 8
    10 9 -8
    10 9 -7
    10 -9 -7
    -10 9 7
    -10 -9 7
    10 -9 -6
    10 9 -6
    -10 9 6
    -10 -9 6
    -10 9 5
    10 9 -5
    10 9 -5
    10 -9 -5
    10 9 -4
    10 -9 -4
    10 9 -4
    10 -9 -3
    10 9 -3
    -10 9 3
    10 9 -3
    -10 9 2
    10 9 -2
    10 -9 -2
    10 9 -2
    10 9 -1
    10 -9 -1
    -10 9 1
    10 9 0
    10 -9 0
    -10 9 0
    -10 -9 0
    -10 9 -1
    -10 -9 -1
    10 -9 1
    -10 -9 -1
    -10 9 -1
    -10 9 -1
    10 -9 2
    -10 9 -2
    -10 -9 -2
    -10 -9 -2
    -10 9 -2
    -10 9 -2
    -10 9 -3
    -10 9 -3
    -10 -9 -3
    10 -9 3
    -10 9 -3
    -10 -9 -3
    -10 -9 -4
    -10 9 -4
    10 -9 4
    -10 9 -4
    -10 -9 -4
    -10 9 -4
    10 -9 5
    -10 9 -5
    -10 -9 -5
    -10 -9 -5
    -10 9 -5
    -10 9 -5
    -10 9 -6
    -10 9 -7
    -10 10 7
    10 10 -7
    -10 10 6
    10 10 -6
    10 -10 -5
    10 10 -5
    -10 10 5
    -10 -10 5
    10 10 -5
    10 10 -4
    -10 10 4
    10 -10 -4
    10 10 -4
    10 10 -3
    10 -10 -3
    10 10 -3
    -10 10 3
    -10 10 2
    10 10 -2
    10 -10 -2
    10 10 -1
    10 -10 -1
    -10 10 0
    10 10 0
    10 -10 0
    10 -10 1
    -10 -10 -1
    -10 10 -1
    -10 10 -1
    -10 -10 -1
    -10 10 -1
    -10 -10 -2
    -10 10 -2
    10 -10 2
    -10 10 -2
    -10 10 -2
    -10 -10 -2
    10 -10 3
    -10 10 -3
    -10 10 -3
    -10 10 -3
    -10 10 -4
    -10 10 -4
    -10 10 -4
    10 -10 4
    -10 10 -5
    -10 10 -5
    -10 10 -5
    -10 10 -6
    -10 11 5
    10 11 -5
    10 11 -4
    -10 11 4
    10 11 -4
    -10 11 3
    -10 -11 3
    10 11 -3
    -10 11 2
    10 11 -2
    10 11 -1
    -10 11 0
    -10 11 0
    10 -11 0
    -10 11 -1
    -10 11 -1
    -10 11 -1
    10 -11 1
    -10 11 -2
    -10 11 -2
    10 -11 2
    -10 11 -2
    -10 11 -3
    10 -11 3
    -10 11 -3
    -10 11 -3
    -10 11 -4
    -10 11 -5
    -10 11 -6
    10 -12 0
    -10 12 0
    10 -12 1
    -10 12 -1
    -10 12 -2
    -10 12 -3
    -10 12 -4
    -10 12 -5
    11 0 -8
    11 0 -7
    -11 0 7
    11 0 -6
    -11 0 6
    11 0 -6
    11 0 -5
    11 0 -5
    11 0 -4
    11 0 -4
    11 0 -3
    11 0 -2
    -11 0 2
    11 0 -1
    -11 0 1
    -11 0 0
    11 0 0
    -11 0 -1
    11 0 1
    -11 0 -2
    11 0 2
    11 0 2
    -11 0 -3
    11 0 3
    11 0 3
    11 0 4
    -11 0 -4
    -11 0 -5
    -11 0 -5
    11 0 5
    -11 0 -6
    -11 0 -6
    11 0 6
    11 0 7
    11 0 8
    11 0 9
    11 0 10
    11 -1 -8
    -11 -1 7
    -11 1 7
    11 -1 -7
    11 -1 -6
    11 -1 -6
    11 1 -6
    -11 1 6
    -11 -1 6
    11 -1 -5
    11 -1 -5
    -11 1 5
    11 1 -5
    11 -1 -4
    11 1 -4
    11 -1 -3
    -11 -1 2
    11 -1 -2
    11 -1 -1
    -11 -1 1
    11 -1 0
    -11 -1 0
    11 -1 1
    -11 -1 -1
    11 -1 2
    11 -1 2
    -11 -1 -2
    11 1 2
    11 -1 3
    11 -1 3
    -11 -1 -3
    11 1 3
    -11 -1 -4
    11 1 4
    11 -1 4
    11 1 5
    11 -1 5
    -11 -1 -5
    -11 -1 -6
    -11 -1 -6
    11 1 6
    11 1 7
    11 -1 7
    11 -1 8
    11 1 8
    11 -1 9
    11 1 9
    11 1 10
    11 -2 -8
    11 2 -8
    -11 2 7
    -11 -2 7
    11 2 -7
    -11 -2 6
    -11 2 6
    11 2 -6
    11 -2 -5
    -11 2 5
    11 2 -5
    -11 2 4
    11 2 -4
    11 -2 -4
    11 -2 -3
    11 2 -3
    11 2 -2
    11 -2 -2
    -11 -2 2
    11 -2 -1
    -11 -2 1
    -11 -2 0
    11 -2 0
    11 -2 1
    -11 -2 -1
    11 -2 2
    -11 2 -2
    -11 -2 -2
    11 -2 2
    11 2 2
    -11 -2 -3
    -11 2 -3
    11 2 3
    -11 2 -3
    -11 -2 -3
    11 -2 3
    11 -2 3
    11 2 4
    11 -2 4
    -11 -2 -4
    -11 2 -4
    -11 2 -4
    -11 -2 -4
    -11 -2 -5
    -11 2 -5
    11 -2 5
    11 2 5
    -11 2 -5
    -11 -2 -5
    11 -2 6
    -11 2 -6
    -11 -2 -6
    -11 2 -6
    11 2 6
    11 2 7
    11 -2 7
    11 -2 8
    11 2 8
    11 2 9
    11 -2 9
    11 -3 -8
    11 3 -8
    -11 3 8
    -11 -3 8
    11 -3 -7
    11 3 -7
    -11 3 7
    -11 -3 7
    11 3 -6
    11 -3 -6
    11 3 -6
    -11 3 6
    11 -3 -6
    11 3 -5
    11 3 -5
    -11 3 5
    11 -3 -5
    -11 3 4
    11 -3 -4
    11 3 -4
    11 3 -4
    11 3 -3
    11 -3 -3
    11 3 -3
    11 -3 -2
    11 3 -2
    11 3 -2
    -11 3 2
    -11 -3 2
    11 -3 -1
    11 3 -1
    -11 3 1
    -11 -3 1
    11 3 -1
    -11 3 0
    -11 -3 0
    11 -3 0
    11 3 0
    11 -3 1
    -11 3 -1
    -11 -3 -1
    11 3 2
    11 -3 2
    11 -3 2
    11 3 2
    -11 -3 -2
    -11 3 -2
    -11 3 -3
    -11 -3 -3
    11 -3 3
    11 3 3
    -11 -3 -3
    -11 3 -3
    11 3 4
    -11 -3 -4
    -11 3 -4
    -11 -3 -4
    -11 3 -4
    11 -3 4
    11 -3 5
    -11 -3 -5
    -11 3 -5
    -11 3 -5
    -11 -3 -5
    11 3 5
    11 3 6
    11 -3 6
    11 3 7
    11 -3 7
    11 3 8
    11 -3 8
    11 -3 9
    -11 4 8
    -11 -4 8
    11 -4 -8
    11 4 -8
    11 -4 -7
    -11 4 7
    -11 4 6
    11 4 -6
    11 -4 -6
    11 4 -6
    -11 4 5
    11 -4 -5
    11 4 -5
    11 4 -5
    11 -4 -4
    11 4 -4
    -11 4 4
    11 4 -4
    11 4 -3
    -11 4 3
    11 -4 -3
    11 4 -3
    11 -4 -2
    11 4 -2
    -11 4 2
    -11 -4 2
    11 4 -2
    11 -4 -1
    11 4 -1
    11 4 -1
    -11 4 1
    -11 -4 1
    -11 4 0
    -11 -4 0
    11 4 0
    11 -4 0
    11 4 0
    11 4 1
    11 -4 1
    11 4 1
    -11 4 -1
    -11 -4 -1
    11 4 1
    11 4 2
    11 -4 2
    -11 4 -2
    -11 -4 -2
    11 -4 2
    -11 4 -3
    -11 -4 -3
    11 -4 3
    -11 4 -3
    -11 -4 -3
    11 4 3
    -11 -4 -4
    -11 4 -4
    -11 4 -4
    -11 -4 -4
    11 -4 4
    11 4 4
    -11 4 -5
    -11 -4 -5
    -11 -4 -5
    -11 4 -5
    11 4 5
    11 -4 5
    11 -4 6
    11 -4 7
    11 -4 8
    11 -5 -8
    11 5 -8
    -11 5 8
    -11 -5 8
    11 -5 -7
    11 5 -7
    -11 5 7
    11 -5 -6
    11 5 -6
    11 5 -6
    -11 5 5
    11 -5 -5
    11 5 -5
    11 5 -5
    11 -5 -4
    11 5 -4
    -11 5 4
    11 5 -4
    11 5 -3
    11 -5 -3
    11 5 -3
    -11 5 3
    11 5 -2
    11 -5 -2
    -11 5 2
    -11 5 2
    -11 -5 2
    11 5 -2
    11 5 -1
    -11 5 1
    -11 -5 1
    11 -5 -1
    11 5 -1
    -11 5 0
    -11 -5 0
    11 5 0
    11 -5 0
    11 5 0
    11 5 1
    11 -5 1
    -11 5 -1
    -11 -5 -1
    11 5 2
    11 -5 2
    11 -5 2
    -11 -5 -2
    -11 5 -2
    11 -5 3
    -11 5 -3
    -11 -5 -3
    -11 -5 -3
    11 -5 4
    -11 5 -4
    -11 -5 -4
    -11 -5 -4
    -11 5 -4
    11 -5 5
    -11 -5 -5
    -11 5 -5
    -11 5 -5
    -11 -5 -5
    11 -5 6
    11 -5 7
    11 -5 8
    11 6 -8
    11 -6 -8
    -11 6 8
    -11 -6 8
    11 -6 -7
    11 6 -7
    -11 6 6
    11 6 -6
    11 -6 -6
    11 6 -6
    -11 6 5
    11 6 -5
    11 -6 -5
    11 6 -5
    -11 6 4
    11 6 -4
    11 -6 -4
    11 6 -4
    -11 6 3
    11 -6 -3
    11 6 -3
    11 6 -3
    11 6 -2
    11 -6 -2
    11 6 -2
    -11 6 2
    11 6 -1
    11 -6 -1
    11 6 -1
    -11 6 1
    -11 -6 1
    -11 6 1
    -11 -6 0
    -11 6 0
    -11 6 0
    11 6 0
    11 -6 0
    -11 6 -1
    -11 -6 -1
    11 6 1
    11 -6 1
    -11 6 -2
    -11 -6 -2
    11 6 2
    11 -6 2
    -11 -6 -3
    -11 6 -3
    -11 6 -3
    -11 -6 -3
    11 -6 3
    -11 -6 -4
    -11 6 -4
    -11 -6 -4
    -11 6 -4
    11 -6 4
    -11 -6 -5
    -11 6 -5
    -11 -6 -5
    -11 6 -5
    11 -6 5
    11 -6 6
    11 -6 7
    11 -7 -8
    11 7 -8
    -11 -7 8
    -11 7 8
    -11 -7 7
    -11 7 7
    11 -7 -7
    11 7 -7
    11 7 -6
    11 -7 -6
    11 7 -6
    -11 7 6
    11 7 -5
    -11 7 5
    11 -7 -5
    11 7 -5
    -11 7 4
    11 7 -4
    11 -7 -4
    11 7 -4
    11 -7 -3
    11 7 -3
    11 7 -3
    -11 7 3
    11 7 -2
    -11 7 2
    11 -7 -2
    11 7 -2
    11 7 -1
    -11 7 1
    -11 -7 1
    11 -7 -1
    11 7 -1
    -11 7 1
    11 -7 0
    11 7 0
    -11 7 0
    -11 -7 0
    -11 7 -1
    -11 -7 -1
    -11 7 -1
    11 7 1
    11 -7 1
    -11 7 -2
    -11 7 -2
    -11 -7 -2
    -11 7 -2
    -11 -7 -2
    -11 7 -3
    -11 7 -3
    -11 -7 -3
    -11 7 -3
    -11 7 -4
    -11 7 -4
    -11 -7 -4
    -11 -7 -4
    -11 7 -4
    -11 -7 -5
    -11 7 -5
    -11 7 -5
    -11 7 -5
    -11 -7 -5
    11 -7 5
    -11 7 -6
    11 -7 6
    -11 7 -7
    -11 7 -8
    11 -8 -8
    11 8 -8
    -11 8 8
    -11 -8 8
    -11 8 7
    -11 -8 7
    11 -8 -7
    11 8 -7
    -11 8 6
    11 -8 -6
    11 8 -6
    11 -8 -5
    11 8 -5
    -11 8 5
    11 8 -5
    -11 8 4
    11 8 -4
    11 -8 -4
    11 8 -4
    11 8 -3
    11 -8 -3
    11 8 -3
    -11 8 3
    11 -8 -2
    11 8 -2
    11 8 -2
    -11 8 2
    11 8 -1
    11 -8 -1
    -11 8 1
    -11 -8 1
    -11 8 1
    11 8 0
    11 -8 0
    -11 8 0
    -11 -8 0
    11 -8 1
    -11 8 -1
    -11 -8 -1
    -11 8 -1
    11 -8 1
    11 8 1
    -11 8 -2
    11 -8 2
    -11 -8 -2
    -11 8 -2
    -11 8 -2
    -11 -8 -2
    -11 8 -3
    -11 -8 -3
    -11 8 -3
    -11 -8 -3
    -11 8 -3
    -11 8 -4
    -11 -8 -4
    -11 8 -4
    -11 8 -4
    -11 -8 -4
    -11 8 -5
    -11 -8 -5
    -11 -8 -5
    -11 8 -5
    -11 8 -5
    11 -8 6
    -11 8 -6
    -11 8 -7
    11 -9 -7
    11 9 -7
    -11 9 7
    -11 -9 7
    -11 9 6
    -11 -9 6
    11 -9 -6
    11 9 -6
    11 9 -5
    11 -9 -5
    11 9 -5
    -11 9 5
    11 -9 -4
    11 9 -4
    -11 9 4
    11 9 -4
    11 9 -3
    -11 9 3
    11 -9 -3
    11 9 -3
    -11 9 2
    11 9 -2
    11 -9 -2
    11 9 -2
    11 9 -1
    11 -9 -1
    11 9 0
    -11 -9 0
    -11 9 0
    11 -9 0
    -11 9 -1
    -11 -9 -1
    11 -9 1
    -11 -9 -1
    -11 9 -1
    -11 9 -1
    -11 9 -2
    11 -9 2
    -11 -9 -2
    -11 9 -2
    -11 -9 -2
    -11 9 -2
    11 -9 3
    -11 9 -3
    -11 -9 -3
    -11 9 -3
    -11 -9 -3
    -11 9 -3
    -11 9 -4
    -11 -9 -4
    11 -9 4
    -11 9 -4
    -11 -9 -4
    -11 9 -4
    -11 9 -5
    -11 9 -5
    -11 9 -5
    -11 9 -6
    -11 9 -7
    -11 10 7
    11 10 -7
    11 10 -6
    -11 10 6
    11 10 -5
    -11 10 5
    -11 -10 5
    11 10 -5
    -11 10 4
    11 -10 -4
    11 10 -4
    11 10 -4
    -11 10 3
    11 10 -3
    11 10 -3
    11 -10 -3
    -11 10 2
    11 -10 -2
    11 10 -2
    11 10 -1
    11 -10 -1
    11 10 0
    11 -10 0
    -11 -10 0
    -11 10 0
    -11 10 -1
    11 -10 1
    -11 -10 -1
    -11 10 -1
    -11 10 -1
    -11 -10 -1
    -11 10 -2
    -11 10 -2
    -11 10 -2
    11 -10 2
    11 -10 3
    -11 10 -3
    -11 10 -3
    -11 10 -3
    -11 10 -4
    11 -10 4
    -11 10 -4
    -11 10 -4
    -11 10 -5
    -11 10 -6
    11 11 -5
    -11 11 5
    11 11 -4
    -11 11 4
    11 11 -3
    -11 11 3
    11 11 -2
    -11 11 2
    11 11 -1
    -11 11 0
    11 -11 0
    11 -11 1
    -11 11 -1
    -11 11 -1
    -11 11 -1
    11 -11 2
    -11 11 -2
    -11 11 -2
    -11 11 -3
    -11 11 -4
    -11 11 -5
    -11 11 -6
    12 0 -8
    -12 0 7
    12 0 -7
    12 0 -6
    12 0 -6
    -12 0 6
    12 0 -5
    12 0 -5
    12 0 -4
    12 0 -3
    12 0 -2
    -12 0 2
    12 0 -1
    -12 0 1
    12 0 0
    -12 0 0
    -12 0 -1
    12 0 1
    12 0 2
    12 0 2
    -12 0 -2
    12 0 3
    12 0 3
    -12 0 -3
    -12 0 -4
    12 0 4
    -12 0 -5
    -12 0 -5
    12 0 5
    12 0 6
    12 0 7
    12 0 8
    12 0 9
    12 -1 -8
    12 -1 -7
    -12 -1 7
    -12 1 7
    -12 -1 6
    -12 1 6
    12 -1 -6
    12 -1 -6
    12 1 -6
    -12 1 5
    12 1 -5
    12 -1 -5
    12 -1 -5
    12 -1 -4
    12 1 -4
    12 -1 -3
    -12 -1 2
    12 -1 -2
    -12 -1 1
    12 -1 -1
    -12 -1 0
    12 -1 0
    12 -1 1
    -12 -1 -1
    12 -1 2
    12 1 2
    12 -1 2
    -12 -1 -2
    -12 -1 -3
    12 -1 3
    12 -1 3
    12 1 3
    12 -1 4
    -12 -1 -4
    12 1 4
    -12 -1 -4
    12 -1 5
    -12 -1 -5
    12 1 5
    12 1 6
    12 -1 6
    12 1 7
    12 -1 7
    12 -1 8
    12 1 8
    12 1 9
    12 -1 9
    12 -2 -8
    12 2 -8
    12 2 -7
    -12 -2 7
    -12 2 7
    12 -2 -6
    12 2 -6
    12 2 -6
    -12 2 6
    12 -2 -5
    -12 2 5
    12 2 -5
    12 2 -4
    12 -2 -4
    12 2 -3
    12 -2 -3
    -12 2 2
    -12 -2 2
    12 -2 -2
    12 -2 -1
    -12 -2 1
    -12 2 1
    12 -2 0
    -12 2 0
    -12 -2 0
    -12 2 -1
    -12 -2 -1
    12 -2 1
    12 -2 2
    12 -2 2
    12 2 2
    -12 2 -2
    -12 -2 -2
    12 -2 3
    12 2 3
    -12 2 -3
    -12 -2 -3
    12 -2 3
    -12 2 -4
    -12 2 -4
    -12 -2 -4
    12 -2 4
    12 2 4
    12 -2 5
    -12 -2 -5
    -12 2 -5
    12 2 5
    -12 2 -5
    -12 -2 -5
    12 2 6
    12 -2 6
    12 -2 7
    12 2 7
    12 2 8
    12 -2 8
    12 2 9
    12 -2 9
    12 3 -8
    12 -3 -8
    12 -3 -7
    12 3 -7
    -12 3 7
    12 -3 -6
    12 3 -6
    -12 3 6
    12 3 -6
    12 -3 -5
    12 3 -5
    -12 3 5
    12 3 -5
    12 3 -4
    -12 3 4
    12 -3 -4
    12 3 -4
    12 -3 -3
    12 3 -3
    12 3 -3
    -12 3 2
    -12 -3 2
    12 -3 -2
    12 3 -2
    12 3 -2
    -12 3 1
    -12 -3 1
    12 -3 -1
    12 3 -1
    12 3 -1
    -12 3 0
    -12 -3 0
    12 -3 0
    12 3 0
    12 3 1
    12 -3 1
    -12 3 -1
    -12 -3 -1
    12 3 2
    -12 3 -2
    -12 -3 -2
    12 -3 2
    12 3 2
    12 -3 2
    12 3 3
    12 3 3
    -12 3 -3
    -12 -3 -3
    -12 -3 -3
    -12 3 -3
    12 -3 3
    -12 -3 -4
    -12 3 -4
    12 -3 4
    -12 3 -4
    -12 -3 -4
    12 3 4
    12 -3 5
    -12 3 -5
    -12 -3 -5
    12 3 5
    -12 -3 -5
    -12 3 -5
    12 3 6
    12 -3 6
    12 3 7
    12 -3 7
    12 3 8
    12 -3 8
    12 4 -8
    12 -4 -8
    -12 4 7
    12 -4 -7
    12 4 -7
    12 4 -6
    12 -4 -6
    12 4 -6
    -12 4 6
    12 -4 -5
    12 4 -5
    -12 4 5
    12 4 -5
    -12 4 4
    12 -4 -4
    12 4 -4
    12 4 -4
    12 4 -3
    -12 4 3
    12 -4 -3
    12 4 -3
    12 4 -2
    12 -4 -2
    12 4 -2
    -12 4 2
    -12 -4 2
    -12 4 1
    -12 -4 1
    12 4 -1
    12 -4 -1
    12 4 -1
    12 4 0
    12 -4 0
    12 4 0
    -12 4 0
    -12 -4 0
    12 -4 1
    12 4 1
    -12 4 -1
    -12 -4 -1
    12 4 1
    12 4 1
    -12 4 -2
    -12 -4 -2
    12 4 2
    12 -4 2
    12 -4 2
    12 4 2
    12 -4 3
    -12 -4 -3
    -12 4 -3
    12 4 3
    -12 4 -3
    -12 -4 -3
    12 -4 4
    -12 4 -4
    -12 -4 -4
    12 4 4
    -12 -4 -4
    12 4 5
    -12 4 -5
    -12 -4 -5
    -12 -4 -5
    -12 4 -5
    12 -4 5
    12 -4 6
    12 -4 7
    12 -4 8
    12 -5 -8
    12 5 -8
    -12 5 8
    -12 -5 8
    -12 5 7
    12 -5 -7
    12 5 -7
    -12 5 6
    12 5 -6
    12 -5 -6
    12 5 -6
    12 5 -5
    -12 5 5
    12 -5 -5
    12 5 -5
    12 5 -4
    12 -5 -4
    12 5 -4
    -12 5 4
    12 5 -3
    -12 5 3
    12 -5 -3
    12 5 -3
    12 5 -2
    -12 5 2
    -12 5 2
    -12 -5 2
    12 -5 -2
    12 5 -2
    -12 5 1
    -12 -5 1
    12 5 -1
    12 -5 -1
    12 5 -1
    12 5 0
    12 -5 0
    12 5 0
    -12 5 0
    -12 -5 0
    -12 5 -1
    -12 -5 -1
    12 5 1
    12 -5 1
    12 -5 2
    12 -5 2
    12 5 2
    -12 5 -2
    -12 -5 -2
    -12 5 -3
    -12 -5 -3
    -12 -5 -3
    -12 5 -3
    12 -5 3
    -12 -5 -4
    -12 5 -4
    12 -5 4
    -12 5 -4
    -12 -5 -4
    -12 -5 -5
    -12 5 -5
    12 -5 5
    -12 5 -5
    -12 -5 -5
    12 -5 6
    12 -5 7
    -12 6 8
    -12 -6 8
    12 -6 -8
    12 6 -8
    12 -6 -7
    12 6 -7
    -12 6 7
    -12 6 6
    12 6 -6
    12 -6 -6
    12 6 -6
    12 6 -5
    12 6 -5
    12 -6 -5
    -12 6 5
    12 -6 -4
    12 6 -4
    12 6 -4
    -12 6 4
    12 -6 -3
    12 6 -3
    12 6 -3
    12 6 -2
    -12 6 2
    12 -6 -2
    12 6 -2
    -12 6 1
    -12 -6 1
    12 6 -1
    12 -6 -1
    12 6 -1
    12 6 0
    12 -6 0
    -12 6 0
    -12 6 0
    -12 -6 0
    -12 6 -1
    -12 -6 -1
    12 6 1
    12 -6 1
    12 -6 2
    -12 6 -2
    -12 -6 -2
    12 6 2
    12 -6 2
    -12 -6 -3
    -12 6 -3
    12 -6 3
    -12 6 -3
    -12 -6 -3
    12 -6 4
    -12 6 -4
    -12 -6 -4
    -12 -6 -4
    -12 6 -4
    -12 -6 -5
    -12 6 -5
    12 -6 5
    -12 -6 -5
    -12 6 -5
    12 -6 6
    12 -6 7
    12 -7 -7
    12 7 -7
    -12 7 6
    12 -7 -6
    12 7 -6
    12 7 -5
    12 7 -5
    -12 7 5
    12 -7 -5
    12 7 -4
    12 -7 -4
    12 7 -4
    -12 7 3
    12 -7 -3
    12 7 -3
    12 7 -3
    12 7 -2
    -12 7 2
    12 7 -2
    12 -7 -2
    12 7 -1
    -12 7 1
    -12 -7 1
    -12 7 1
    12 7 -1
    12 -7 -1
    -12 7 0
    -12 -7 0
    12 7 0
    12 -7 0
    -12 7 -1
    -12 -7 -1
    12 7 1
    12 -7 1
    -12 7 -2
    -12 7 -2
    -12 -7 -2
    -12 -7 -2
    -12 7 -2
    -12 7 -3
    -12 -7 -3
    -12 -7 -3
    -12 7 -3
    12 -7 4
    -12 -7 -4
    -12 7 -4
    -12 7 -4
    -12 -7 -4
    12 -7 5
    -12 -7 -5
    -12 7 -6
    12 -7 6
    -12 7 -7
    -12 7 -8
    12 -8 -7
    12 8 -7
    -12 8 7
    -12 -8 7
    12 -8 -6
    12 8 -6
    -12 8 6
    -12 8 5
    12 -8 -5
    12 8 -5
    12 8 -5
    12 8 -4
    12 8 -4
    12 -8 -4
    -12 8 3
    12 -8 -3
    12 8 -3
    12 8 -3
    12 -8 -2
    12 8 -2
    -12 8 2
    12 8 -1
    12 -8 -1
    -12 8 1
    -12 8 1
    -12 -8 1
    12 8 0
    12 -8 0
    -12 8 0
    -12 -8 0
    -12 8 -1
    12 -8 1
    12 8 1
    12 -8 1
    -12 8 -1
    -12 -8 -1
    -12 -8 -2
    -12 8 -2
    -12 8 -2
    -12 -8 -2
    -12 8 -2
    -12 -8 -3
    -12 8 -3
    -12 8 -3
    -12 -8 -3
    -12 8 -4
    -12 -8 -4
    -12 8 -4
    -12 8 -4
    -12 -8 -4
    -12 8 -5
    12 -8 5
    -12 8 -6
    -12 8 -7
    12 -9 -7
    12 9 -7
    -12 9 7
    -12 -9 7
    -12 9 6
    -12 -9 6
    12 -9 -6
    12 -9 -5
    12 9 -5
    12 9 -5
    -12 9 5
    12 9 -4
    12 -9 -4
    -12 9 4
    12 -9 -3
    12 9 -3
    -12 9 3
    12 9 -3
    12 -9 -2
    12 9 -2
    12 9 -2
    -12 9 2
    12 9 -1
    12 -9 -1
    -12 9 1
    12 9 0
    12 -9 0
    -12 9 0
    -12 -9 0
    -12 9 -1
    -12 9 -1
    -12 -9 -1
    12 -9 1
    -12 -9 -1
    -12 9 -1
    -12 -9 -2
    -12 9 -2
    -12 9 -2
    -12 -9 -2
    12 -9 2
    -12 9 -2
    -12 9 -3
    -12 -9 -3
    -12 -9 -3
    -12 9 -3
    12 -9 3
    -12 9 -3
    -12 9 -4
    -12 -9 -4
    -12 -9 -4
    -12 9 -4
    -12 9 -4
    -12 9 -5
    -12 9 -6
    -12 9 -7
    -12 10 7
    12 10 -7
    12 10 -6
    -12 10 6
    12 10 -5
    12 -10 -4
    12 10 -4
    12 10 -4
    12 10 -3
    -12 10 3
    12 -10 -3
    12 10 -3
    12 10 -2
    12 -10 -2
    -12 10 2
    -12 10 1
    12 10 -1
    12 -10 -1
    12 10 0
    12 -10 0
    -12 10 0
    -12 10 0
    -12 10 -1
    -12 10 -1
    12 -10 1
    -12 10 -1
    12 -10 2
    -12 10 -2
    -12 10 -2
    -12 10 -2
    -12 10 -3
    -12 10 -3
    12 -10 3
    -12 10 -4
    -12 10 -4
    -12 10 -5
    -12 10 -6
    12 11 -4
    12 11 -3
    12 11 -2
    12 11 -1
    -12 11 0
    12 -11 0
    -12 11 -1
    12 -11 1
    -12 11 -2
    -12 11 -3
    13 0 -8
    13 0 -7
    -13 0 7
    13 0 -6
    -13 0 6
    13 0 -5
    13 0 -5
    13 0 -4
    13 0 -3
    -13 0 2
    13 0 -2
    13 0 -1
    -13 0 1
    13 0 0
    -13 0 0
    -13 0 -1
    13 0 1
    13 0 2
    13 0 2
    -13 0 -2
    13 0 3
    -13 0 -3
    13 0 3
    -13 0 -4
    13 0 4
    13 0 5
    13 0 6
    13 0 7
    13 0 8
    13 0 9
    13 -1 -8
    -13 1 7
    -13 -1 7
    13 -1 -7
    -13 1 6
    -13 -1 6
    13 1 -6
    13 -1 -6
    13 -1 -5
    13 1 -5
    13 -1 -5
    -13 1 5
    13 1 -4
    13 -1 -4
    13 -1 -3
    -13 -1 2
    13 -1 -2
    -13 -1 1
    13 -1 -1
    -13 -1 0
    13 -1 0
    -13 -1 -1
    13 -1 1
    13 1 2
    13 -1 2
    -13 -1 -2
    13 -1 2
    13 -1 3
    -13 -1 -3
    13 -1 3
    13 1 3
    13 1 4
    13 -1 4
    -13 -1 -4
    13 -1 5
    13 1 5
    13 -1 6
    13 1 6
    13 1 7
    13 -1 7
    13 -1 8
    13 1 8
    13 1 9
    13 -1 9
    13 -2 -8
    13 2 -8
    -13 -2 7
    -13 2 7
    13 -2 -7
    13 2 -7
    13 2 -6
    -13 2 6
    13 -2 -6
    13 2 -6
    13 -2 -5
    13 2 -5
    -13 2 5
    13 -2 -4
    13 2 -4
    13 2 -3
    13 -2 -3
    13 -2 -2
    -13 2 2
    -13 -2 2
    13 -2 -1
    -13 2 1
    -13 -2 1
    13 -2 0
    -13 2 0
    -13 -2 0
    -13 2 -1
    -13 -2 -1
    13 -2 1
    13 -2 2
    -13 2 -2
    -13 -2 -2
    13 -2 2
    13 2 2
    13 2 3
    -13 2 -3
    -13 -2 -3
    13 -2 3
    13 -2 3
    13 -2 4
    -13 -2 -4
    -13 2 -4
    13 2 4
    -13 2 -4
    -13 -2 -4
    13 2 5
    13 -2 5
    13 -2 6
    13 2 6
    13 -2 7
    13 2 7
    13 -2 8
    13 2 8
    13 -3 -8
    13 3 -8
    -13 3 7
    13 -3 -7
    13 3 -7
    13 3 -6
    -13 3 6
    13 -3 -6
    13 3 -6
    13 -3 -5
    13 3 -5
    -13 3 5
    13 3 -5
    13 -3 -4
    13 3 -4
    -13 3 4
    13 3 -4
    13 -3 -3
    13 3 -3
    13 3 -3
    13 3 -2
    -13 3 2
    -13 -3 2
    13 -3 -2
    13 3 -2
    13 -3 -1
    13 3 -1
    13 3 -1
    -13 3 1
    -13 -3 1
    -13 3 0
    -13 -3 0
    13 -3 0
    13 3 0
    13 3 1
    13 -3 1
    -13 3 -1
    -13 -3 -1
    13 -3 2
    13 3 2
    13 -3 2
    13 3 2
    -13 3 -2
    -13 -3 -2
    -13 3 -3
    -13 -3 -3
    13 -3 3
    13 3 3
    13 3 3
    13 -3 3
    -13 -3 -3
    13 -3 4
    13 3 4
    -13 3 -4
    -13 -3 -4
    -13 -3 -4
    -13 3 -4
    13 -3 5
    13 3 5
    13 -3 6
    13 3 6
    13 -3 7
    13 3 7
    13 -3 8
    -13 4 7
    13 -4 -7
    13 4 -7
    -13 4 6
    13 -4 -6
    13 4 -6
    13 4 -6
    13 -4 -5
    13 4 -5
    13 4 -5
    13 -4 -4
    13 4 -4
    13 4 -4
    -13 4 4
    -13 4 3
    13 4 -3
    13 -4 -3
    13 4 -3
    13 -4 -2
    13 4 -2
    13 4 -2
    -13 4 2
    -13 -4 2
    13 -4 -1
    13 4 -1
    -13 4 1
    -13 -4 1
    13 4 -1
    -13 4 0
    -13 -4 0
    13 4 0
    13 -4 0
    13 4 0
    -13 4 -1
    -13 -4 -1
    13 4 1
    13 4 1
    13 4 1
    13 -4 1
    -13 4 -2
    -13 -4 -2
    13 -4 2
    13 4 2
    13 4 2
    13 -4 2
    13 4 3
    13 -4 3
    -13 -4 -3
    -13 -4 -3
    -13 4 -3
    -13 -4 -4
    -13 4 -4
    -13 4 -4
    -13 -4 -4
    13 4 4
    13 -4 4
    13 -4 5
    13 4 5
    13 -4 6
    13 -4 7
    13 -5 -7
    13 5 -7
    -13 5 7
    -13 5 6
    13 5 -6
    13 -5 -6
    13 5 -6
    13 -5 -5
    13 5 -5
    -13 5 5
    13 5 -5
    13 5 -4
    13 -5 -4
    13 5 -4
    -13 5 4
    13 5 -3
    -13 5 3
    13 -5 -3
    13 5 -3
    13 5 -2
    13 -5 -2
    13 5 -2
    -13 5 2
    -13 -5 2
    -13 5 2
    13 5 -1
    13 -5 -1
    13 5 -1
    -13 5 1
    -13 -5 1
    13 5 0
    -13 5 0
    -13 -5 0
    13 5 0
    13 -5 0
    13 5 1
    13 -5 1
    -13 5 -1
    -13 -5 -1
    -13 5 -2
    -13 -5 -2
    13 -5 2
    13 5 2
    13 -5 2
    13 -5 3
    -13 -5 -3
    -13 5 -3
    -13 -5 -3
    -13 5 -4
    -13 -5 -4
    -13 -5 -4
    -13 5 -4
    13 -5 5
    13 -5 6
    13 -5 7
    13 -6 -7
    13 6 -7
    -13 6 7
    13 -6 -6
    13 6 -6
    -13 6 6
    13 -6 -5
    13 6 -5
    -13 6 5
    13 6 -5
    13 -6 -4
    13 6 -4
    -13 6 4
    13 6 -4
    -13 6 3
    13 6 -3
    13 -6 -3
    13 6 -3
    -13 6 2
    -13 -6 2
    13 6 -2
    13 -6 -2
    13 6 -2
    -13 6 2
    13 6 -1
    -13 6 1
    13 -6 -1
    13 6 -1
    -13 6 1
    -13 -6 1
    13 6 0
    13 -6 0
    -13 6 0
    -13 -6 0
    -13 6 -1
    -13 -6 -1
    13 6 1
    13 -6 1
    13 6 2
    13 -6 2
    13 -6 2
    -13 6 -2
    -13 -6 -2
    -13 -6 -3
    -13 6 -3
    13 -6 3
    -13 6 -3
    -13 -6 -3
    13 -6 4
    -13 -6 -4
    -13 6 -4
    -13 6 -4
    -13 -6 -4
    13 -6 5
    13 -6 6
    13 -7 -7
    13 7 -7
    -13 7 6
    13 -7 -6
    13 7 -6
    13 -7 -5
    13 7 -5
    13 7 -5
    13 -7 -4
    13 7 -4
    13 7 -4
    -13 7 4
    13 7 -3
    -13 7 3
    13 -7 -3
    13 7 -3
    13 -7 -2
    13 7 -2
    13 7 -2
    -13 7 2
    13 7 -1
    13 -7 -1
    13 7 -1
    -13 7 1
    -13 -7 1
    -13 7 1
    -13 7 0
    -13 -7 0
    13 7 0
    13 -7 0
    -13 7 0
    13 7 1
    13 -7 1
    -13 -7 -1
    -13 7 -1
    13 7 2
    13 -7 2
    -13 -7 -2
    -13 7 -2
    -13 7 -2
    -13 7 -2
    -13 -7 -2
    13 -7 2
    -13 -7 -3
    -13 7 -3
    13 -7 3
    -13 7 -3
    -13 -7 -3
    -13 7 -4
    -13 -7 -4
    -13 -7 -4
    -13 7 -4
    13 -7 5
    13 -7 6
    -13 7 -7
    -13 8 7
    -13 -8 7
    13 -8 -7
    13 8 -7
    -13 8 6
    13 -8 -6
    13 8 -6
    13 8 -5
    13 -8 -5
    13 8 -5
    -13 8 5
    -13 8 4
    13 8 -4
    13 -8 -4
    13 8 -4
    -13 8 3
    13 8 -3
    13 -8 -3
    13 8 -3
    13 8 -2
    13 -8 -2
    13 8 -2
    -13 8 2
    13 8 -1
    13 -8 -1
    -13 8 1
    -13 8 1
    -13 -8 1
    -13 8 0
    -13 -8 0
    13 8 0
    13 -8 0
    -13 8 -1
    -13 8 -1
    -13 -8 -1
    13 8 1
    13 -8 1
    -13 8 -2
    -13 -8 -2
    -13 8 -2
    -13 -8 -2
    -13 8 -2
    -13 8 -3
    -13 8 -3
    -13 -8 -3
    -13 -8 -3
    -13 8 -3
    13 -8 4
    -13 8 -4
    -13 -8 -4
    -13 -8 -4
    -13 8 -4
    -13 8 -4
    -13 8 -5
    13 -8 5
    -13 8 -6
    -13 8 -7
    -13 9 7
    13 9 -7
    13 -9 -6
    13 9 -6
    13 -9 -5
    13 9 -5
    -13 9 5
    13 9 -5
    -13 9 4
    13 -9 -4
    13 9 -4
    13 9 -4
    13 -9 -3
    13 9 -3
    13 9 -3
    13 -9 -2
    13 9 -2
    -13 9 2
    13 9 -2
    -13 9 1
    13 9 -1
    13 -9 -1
    -13 9 0
    -13 -9 0
    13 9 0
    13 -9 0
    -13 9 -1
    -13 -9 -1
    -13 9 -1
    13 9 1
    13 -9 1
    13 -9 1
    13 -9 2
    -13 9 -2
    -13 9 -2
    -13 -9 -2
    -13 -9 -2
    -13 9 -2
    -13 -9 -3
    -13 9 -3
    -13 9 -3
    -13 9 -3
    -13 -9 -3
    -13 9 -4
    -13 9 -4
    -13 9 -5
    -13 9 -6
    -13 10 6
    13 10 -6
    13 10 -5
    13 10 -4
    13 -10 -3
    13 10 -3
    -13 10 3
    13 10 -2
    13 -10 -2
    -13 10 2
    13 10 -1
    13 -10 -1
    -13 10 1
    13 10 0
    13 -10 0
    -13 10 0
    -13 10 -1
    -13 10 -1
    -13 10 -1
    13 -10 1
    13 -10 2
    -13 10 -2
    -13 10 -2
    -13 10 -2
    -13 10 -3
    -13 10 -3
    -13 10 -3
    -13 10 -4
    13 11 -3
    13 11 -2
    13 11 -1
    -14 0 7
    14 0 -7
    14 0 -6
    -14 0 6
    14 0 -5
    14 0 -5
    14 0 -4
    -14 0 3
    14 0 -3
    -14 0 2
    14 0 -2
    -14 0 1
    14 0 -1
    -14 0 0
    14 0 0
    -14 0 -1
    14 0 1
    14 0 2
    -14 0 -2
    14 0 2
    -14 0 -3
    14 0 3
    14 0 3
    14 0 4
    -14 0 -4
    14 0 5
    14 0 6
    14 0 7
    14 0 8
    14 0 9
    -14 -1 7
    -14 1 7
    14 -1 -7
    -14 1 6
    14 -1 -6
    14 -1 -5
    14 -1 -5
    14 1 -5
    14 -1 -4
    14 1 -4
    14 -1 -3
    14 -1 -2
    -14 -1 2
    14 -1 -1
    -14 -1 1
    14 -1 0
    -14 -1 0
    -14 -1 -1
    14 -1 1
    14 1 2
    14 -1 2
    14 -1 2
    -14 -1 -2
    14 -1 3
    -14 -1 -3
    14 -1 3
    14 1 3
    -14 -1 -4
    -14 -1 -4
    14 1 4
    14 -1 4
    14 1 5
    14 -1 5
    14 1 6
    14 -1 6
    14 -1 7
    14 1 7
    14 -1 8
    14 1 8
    14 -1 9
    -14 2 7
    14 -2 -7
    14 2 -7
    -14 2 6
    14 -2 -6
    14 2 -6
    -14 2 5
    14 2 -5
    14 -2 -5
    14 2 -5
    14 -2 -4
    14 2 -4
    14 2 -3
    14 -2 -3
    14 -2 -2
    -14 2 2
    -14 -2 2
    -14 -2 1
    14 -2 -1
    -14 2 0
    -14 -2 0
    14 -2 0
    -14 2 -1
    -14 -2 -1
    14 -2 1
    14 -2 2
    -14 2 -2
    -14 -2 -2
    14 2 2
    14 -2 2
    14 -2 3
    14 2 3
    14 -2 3
    -14 2 -3
    -14 -2 -3
    14 2 4
    14 -2 4
    -14 2 -4
    -14 -2 -4
    -14 -2 -4
    14 -2 5
    14 2 5
    14 2 6
    14 -2 6
    14 -2 7
    14 2 7
    14 2 8
    14 -2 8
    14 -3 -7
    14 3 -7
    -14 3 7
    -14 3 6
    14 -3 -6
    14 3 -6
    -14 3 5
    14 3 -5
    14 -3 -5
    14 3 -5
    14 3 -4
    -14 3 4
    14 -3 -4
    14 3 -4
    14 3 -3
    14 -3 -3
    14 3 -3
    14 -3 -2
    14 3 -2
    14 3 -2
    -14 3 2
    -14 -3 2
    14 3 -1
    -14 3 1
    -14 -3 1
    14 -3 -1
    14 3 -1
    -14 3 0
    -14 -3 0
    14 3 0
    14 -3 0
    -14 3 -1
    -14 -3 -1
    14 3 1
    14 -3 1
    14 3 2
    14 -3 2
    14 3 2
    14 -3 2
    -14 3 -2
    -14 -3 -2
    -14 3 -3
    -14 -3 -3
    14 3 3
    14 -3 3
    14 3 3
    14 -3 3
    -14 -3 -4
    -14 3 -4
    -14 3 -4
    14 3 4
    14 -3 4
    14 -3 5
    14 3 5
    14 -3 6
    14 3 6
    14 -3 7
    14 3 7
    14 -3 8
    14 -4 -7
    14 4 -7
    -14 4 7
    14 -4 -6
    14 4 -6
    -14 4 6
    14 -4 -5
    14 4 -5
    -14 4 5
    14 4 -5
    -14 4 4
    14 -4 -4
    14 4 -4
    14 4 -4
    14 -4 -3
    14 4 -3
    -14 4 3
    14 4 -3
    14 4 -2
    14 -4 -2
    -14 4 2
    -14 -4 2
    14 4 -2
    14 4 -1
    -14 4 1
    -14 -4 1
    14 -4 -1
    14 4 -1
    14 4 0
    14 -4 0
    14 4 0
    -14 4 0
    -14 -4 0
    14 4 1
    -14 4 -1
    -14 -4 -1
    14 4 1
    14 -4 1
    14 4 1
    14 4 2
    14 -4 2
    14 4 2
    14 -4 2
    -14 4 -2
    -14 -4 -2
    14 4 3
    14 -4 3
    -14 4 -3
    -14 -4 -3
    -14 -4 -3
    -14 4 -3
    14 4 4
    14 -4 4
    14 -4 5
    14 4 5
    14 -4 6
    14 -4 7
    14 -5 -7
    14 5 -7
    -14 5 7
    14 -5 -6
    14 5 -6
    -14 5 6
    14 5 -5
    -14 5 5
    14 -5 -5
    14 5 -5
    14 5 -4
    -14 5 4
    14 -5 -4
    14 5 -4
    14 5 -3
    14 -5 -3
    14 5 -3
    -14 5 3
    14 -5 -2
    14 5 -2
    -14 5 2
    14 5 -2
    -14 5 2
    -14 -5 2
    14 5 -1
    14 -5 -1
    14 5 -1
    -14 5 1
    -14 -5 1
    14 5 0
    14 -5 0
    14 5 0
    -14 5 0
    -14 -5 0
    -14 -5 -1
    -14 5 -1
    14 5 1
    14 -5 1
    -14 5 -2
    -14 -5 -2
    14 -5 2
    14 5 2
    14 -5 2
    14 -5 3
    -14 5 -3
    -14 -5 -3
    -14 5 -3
    14 -5 4
    14 -5 5
    14 -5 6
    14 -5 7
    -14 6 7
    14 -6 -7
    14 6 -7
    -14 6 6
    14 6 -6
    14 -6 -6
    14 -6 -5
    14 6 -5
    -14 6 5
    14 6 -5
    14 -6 -4
    14 6 -4
    -14 6 4
    14 6 -4
    14 6 -3
    -14 6 3
    14 -6 -3
    14 6 -3
    -14 6 2
    -14 -6 2
    14 -6 -2
    14 6 -2
    14 6 -2
    -14 6 2
    -14 6 1
    -14 -6 1
    14 6 -1
    14 -6 -1
    14 6 -1
    -14 6 1
    -14 6 0
    -14 -6 0
    14 6 0
    14 -6 0
    -14 6 -1
    -14 -6 -1
    14 6 1
    14 -6 1
    14 -6 2
    -14 6 -2
    -14 -6 -2
    14 6 2
    14 -6 2
    -14 -6 -3
    -14 6 -3
    -14 6 -3
    -14 -6 -3
    14 -6 3
    14 -6 4
    14 -6 5
    14 -6 6
    14 -7 -7
    14 7 -7
    14 -7 -6
    14 7 -6
    -14 7 6
    14 -7 -5
    14 7 -5
    14 7 -5
    -14 7 5
    14 -7 -4
    14 7 -4
    14 7 -4
    -14 7 4
    14 -7 -3
    14 7 -3
    -14 7 3
    14 7 -3
    14 7 -2
    14 -7 -2
    14 7 -2
    -14 7 2
    -14 7 1
    -14 -7 1
    -14 7 1
    14 7 -1
    14 -7 -1
    14 7 -1
    -14 7 0
    -14 -7 0
    14 7 0
    14 -7 0
    -14 7 0
    14 7 1
    14 -7 1
    -14 7 -1
    -14 -7 -1
    -14 7 -2
    -14 7 -2
    14 7 2
    14 -7 2
    -14 -7 -2
    14 -7 2
    -14 -7 -3
    -14 7 -3
    -14 7 -3
    -14 -7 -3
    14 -7 3
    14 -7 4
    14 -7 5
    -14 7 -7
    14 -8 -6
    14 8 -6
    -14 8 6
    14 -8 -5
    14 8 -5
    14 8 -5
    14 8 -4
    14 -8 -4
    14 8 -4
    -14 8 4
    14 -8 -3
    14 8 -3
    -14 8 3
    14 8 -3
    14 8 -2
    -14 8 2
    14 8 -2
    -14 8 1
    -14 -8 1
    -14 8 1
    14 8 -1
    14 -8 -1
    -14 8 0
    -14 -8 0
    14 8 0
    14 -8 0
    -14 8 -1
    14 8 1
    14 -8 1
    -14 8 -1
    -14 -8 -1
    -14 8 -2
    -14 -8 -2
    -14 8 -2
    -14 8 -2
    -14 -8 -2
    -14 8 -3
    -14 -8 -3
    -14 8 -3
    14 -8 3
    -14 8 -3
    -14 -8 -3
    -14 8 -4
    14 -8 4
    -14 8 -5
    -14 8 -6
    14 -9 -6
    14 9 -6
    14 -9 -5
    14 9 -5
    -14 9 4
    14 -9 -4
    14 9 -4
    -14 9 3
    14 -9 -3
    14 9 -3
    14 -9 -2
    14 9 -2
    -14 9 2
    14 9 -2
    14 -9 -1
    14 9 -1
    -14 9 1
    -14 9 0
    -14 -9 0
    14 9 0
    14 -9 0
    14 9 1
    14 -9 1
    14 -9 1
    -14 9 -1
    -14 -9 -1
    -14 9 -1
    -14 9 -2
    -14 -9 -2
    -14 9 -2
    -14 -9 -2
    -14 9 -2
    -14 9 -3
    -14 9 -3
    -14 9 -3
    -14 9 -4
    -14 9 -5
    -14 10 6
    14 10 -6
    14 10 -5
    14 10 -4
    14 10 -3
    14 10 -2
    14 10 -1
    14 -10 -1
    -14 10 0
    14 10 0
    14 -10 0
    -14 10 -1
    -14 10 -1
    -14 10 -1
    -14 10 -2
    -14 10 -2
    14 11 -2
    14 11 -1
    15 0 -7
    -15 0 6
    15 0 -6
    15 0 -5
    15 0 -5
    15 0 -4
    15 0 -3
    15 0 -2
    -15 0 2
    15 0 -1
    -15 0 1
    15 0 0
    -15 0 0
    15 0 1
    -15 0 -1
    15 0 2
    15 0 2
    -15 0 -2
    15 0 3
    15 0 3
    -15 0 -3
    15 0 4
    15 0 5
    15 0 6
    15 0 7
    15 0 8
    -15 1 7
    15 -1 -7
    15 -1 -6
    -15 1 6
    15 -1 -5
    15 1 -5
    15 1 -4
    15 -1 -4
    -15 -1 3
    15 -1 -3
    15 -1 -2
    -15 -1 2
    15 -1 -1
    -15 -1 1
    15 -1 0
    -15 -1 0
    15 -1 1
    -15 -1 -1
    15 -1 2
    15 -1 2
    15 1 2
    -15 -1 -2
    15 -1 3
    15 1 3
    15 -1 3
    -15 -1 -3
    15 1 4
    15 -1 4
    15 1 5
    15 -1 5
    15 -1 6
    15 1 6
    15 1 7
    15 -1 7
    15 -1 8
    -15 2 7
    15 -2 -7
    15 2 -7
    15 -2 -6
    15 2 -6
    -15 2 6
    -15 2 5
    15 -2 -5
    15 2 -5
    15 2 -5
    15 -2 -4
    15 2 -4
    15 2 -4
    15 2 -3
    15 -2 -3
    15 -2 -2
    -15 2 2
    -15 -2 2
    -15 2 1
    -15 -2 1
    15 -2 0
    -15 2 0
    -15 -2 0
    -15 2 -1
    -15 -2 -1
    15 -2 1
    15 -2 2
    15 2 2
    15 -2 2
    -15 2 -2
    -15 -2 -2
    15 2 3
    15 -2 3
    15 -2 3
    -15 2 -3
    -15 -2 -3
    15 2 3
    15 -2 4
    15 2 4
    15 -2 5
    15 2 5
    15 2 6
    15 -2 6
    15 2 7
    15 -2 7
    15 -2 8
    15 -3 -7
    15 3 -7
    -15 3 7
    15 -3 -6
    15 3 -6
    -15 3 6
    15 -3 -5
    15 3 -5
    -15 3 5
    15 3 -5
    15 -3 -4
    15 3 -4
    -15 3 4
    15 3 -4
    15 -3 -3
    15 3 -3
    15 3 -3
    15 -3 -2
    15 3 -2
    15 3 -2
    -15 3 2
    -15 -3 2
    15 -3 -1
    15 3 -1
    -15 3 1
    -15 -3 1
    15 3 -1
    -15 3 0
    -15 -3 0
    15 3 0
    15 -3 0
    15 3 1
    15 -3 1
    -15 3 -1
    -15 -3 -1
    15 3 1
    15 3 2
    15 -3 2
    -15 3 -2
    -15 -3 -2
    15 -3 2
    15 3 2
    15 3 3
    15 -3 3
    -15 3 -3
    15 3 3
    15 -3 3
    15 -3 4
    15 3 4
    15 -3 5
    15 3 5
    15 3 6
    15 -3 6
    15 -3 7
    -15 4 7
    -15 4 6
    15 -4 -6
    15 4 -6
    -15 4 5
    15 -4 -5
    15 4 -5
    15 4 -5
    -15 4 4
    15 -4 -4
    15 4 -4
    15 4 -4
    15 4 -3
    15 4 -3
    15 -4 -3
    15 4 -2
    -15 4 2
    -15 -4 2
    15 -4 -2
    15 4 -2
    -15 -4 1
    -15 4 1
    15 4 -1
    15 -4 -1
    15 4 -1
    15 4 0
    15 4 0
    15 -4 0
    -15 4 0
    -15 -4 0
    15 4 1
    15 4 1
    15 4 1
    15 -4 1
    -15 4 -1
    -15 -4 -1
    15 -4 2
    15 4 2
    15 -4 2
    -15 4 -2
    -15 -4 -2
    15 4 2
    15 -4 3
    15 4 3
    15 4 4
    15 -4 4
    15 4 5
    15 -4 5
    15 -4 6
    15 -4 7
    -15 5 7
    15 -5 -6
    15 5 -6
    -15 5 6
    15 5 -5
    15 -5 -5
    15 5 -5
    -15 5 5
    15 -5 -4
    15 5 -4
    15 5 -4
    -15 5 4
    15 5 -3
    -15 5 3
    15 -5 -3
    15 5 -3
    15 -5 -2
    15 5 -2
    15 5 -2
    -15 5 2
    -15 -5 2
    15 5 -1
    -15 5 1
    -15 -5 1
    15 -5 -1
    15 5 -1
    15 5 0
    -15 5 0
    -15 -5 0
    15 5 0
    15 -5 0
    -15 5 -1
    -15 -5 -1
    15 5 1
    15 -5 1
    15 5 2
    15 -5 2
    15 -5 2
    -15 5 -2
    -15 -5 -2
    15 -5 3
    15 -5 4
    15 -5 5
    15 -5 6
    -15 6 7
    15 -6 -6
    15 6 -6
    15 6 -5
    -15 6 5
    15 -6 -5
    15 6 -5
    15 6 -4
    -15 6 4
    15 6 -4
    15 -6 -4
    15 6 -3
    15 -6 -3
    15 6 -3
    -15 6 3
    -15 6 2
    -15 -6 2
    -15 6 2
    15 -6 -2
    15 6 -2
    15 6 -2
    15 -6 -1
    15 6 -1
    -15 6 1
    -15 -6 1
    -15 6 1
    15 6 -1
    15 6 0
    15 -6 0
    -15 6 0
    -15 -6 0
    -15 6 -1
    -15 -6 -1
    15 6 1
    15 -6 1
    15 -6 2
    15 -6 2
    15 6 2
    -15 -6 -2
    -15 6 -2
    15 -6 3
    15 -6 4
    15 -6 5
    -15 7 6
    15 -7 -6
    15 7 -6
    15 -7 -5
    15 7 -5
    -15 7 5
    15 7 -5
    -15 7 4
    15 7 -4
    15 -7 -4
    15 7 -4
    15 -7 -3
    15 7 -3
    -15 7 3
    15 7 -3
    -15 7 2
    15 -7 -2
    15 7 -2
    15 7 -2
    15 7 -1
    15 7 -1
    15 -7 -1
    -15 7 1
    -15 7 1
    -15 -7 1
    -15 7 0
    -15 -7 0
    15 7 0
    15 -7 0
    -15 7 0
    -15 7 -1
    -15 -7 -1
    15 -7 1
    15 7 1
    15 -7 1
    -15 7 -2
    -15 -7 -2
    15 7 2
    15 -7 2
    15 -7 2
    15 -7 3
    15 -7 4
    15 -8 -6
    15 8 -6
    -15 8 5
    15 8 -5
    15 -8 -5
    15 8 -4
    -15 8 4
    15 -8 -4
    15 8 -4
    15 -8 -3
    15 8 -3
    -15 8 3
    15 8 -3
    15 8 -2
    15 -8 -2
    15 8 -2
    -15 8 2
    -15 -8 1
    15 8 -1
    15 -8 -1
    -15 8 1
    -15 8 0
    -15 -8 0
    15 8 0
    15 -8 0
    15 8 1
    15 -8 1
    -15 8 -1
    -15 8 -1
    -15 -8 -1
    -15 8 -2
    15 -8 2
    -15 8 -3
    15 -8 3
    -15 8 -4
    15 -9 -5
    15 9 -5
    15 -9 -4
    15 9 -4
    15 -9 -3
    15 9 -3
    -15 9 2
    15 -9 -2
    15 9 -2
    15 9 -1
    15 -9 -1
    -15 9 1
    15 9 0
    15 -9 0
    -15 9 0
    -15 9 -1
    -15 9 -1
    15 9 1
    15 -9 1
    -15 9 -2
    15 10 -5
    15 10 -4
    15 10 -3
    15 10 -2
    15 10 -1
    15 10 0
    -16 0 6
    16 0 -6
    16 0 -5
    16 0 -4
    16 0 -3
    16 0 -2
    -16 0 2
    16 0 -1
    -16 0 1
    16 0 0
    -16 0 0
    -16 0 -1
    16 0 1
    16 0 2
    16 0 2
    16 0 3
    16 0 3
    16 0 4
    16 0 5
    16 0 6
    16 0 7
    16 -1 -6
    -16 1 6
    16 -1 -5
    16 -1 -4
    16 1 -4
    16 -1 -3
    -16 -1 2
    16 -1 -2
    -16 -1 1
    16 -1 -1
    16 -1 0
    -16 -1 0
    -16 -1 -1
    16 -1 1
    16 1 2
    16 -1 2
    16 -1 2
    16 -1 3
    16 1 3
    16 -1 3
    16 -1 4
    16 1 4
    16 -1 5
    16 1 5
    16 1 6
    16 -1 6
    16 1 7
    16 -1 7
    16 -1 8
    -16 2 6
    16 -2 -6
    16 2 -6
    -16 2 5
    16 -2 -5
    16 2 -5
    16 2 -4
    16 -2 -4
    16 2 -4
    16 2 -3
    16 -2 -3
    16 2 -3
    -16 2 2
    -16 -2 2
    16 -2 -2
    16 2 -2
    -16 2 1
    -16 -2 1
    16 -2 -1
    -16 2 0
    -16 -2 0
    16 -2 0
    16 -2 1
    -16 2 -1
    -16 -2 -1
    16 2 2
    16 -2 2
    16 2 2
    16 -2 2
    16 -2 3
    16 2 3
    16 2 3
    16 -2 3
    16 2 4
    16 -2 4
    16 2 5
    16 -2 5
    16 2 6
    16 -2 6
    16 -2 7
    -16 3 7
    16 -3 -6
    16 3 -6
    -16 3 6
    16 -3 -5
    16 3 -5
    16 3 -5
    -16 3 5
    16 -3 -4
    16 3 -4
    16 3 -4
    16 -3 -3
    16 3 -3
    -16 3 2
    -16 -3 2
    16 3 -2
    16 -3 -2
    16 3 -2
    16 3 -1
    16 -3 -1
    16 3 -1
    -16 3 1
    -16 -3 1
    16 -3 0
    16 3 0
    -16 -3 0
    -16 3 -1
    -16 -3 -1
    16 3 1
    16 -3 1
    16 3 1
    16 -3 2
    16 3 2
    16 3 2
    16 -3 2
    16 -3 3
    16 3 3
    16 3 3
    16 3 4
    16 -3 4
    16 -3 5
    16 3 5
    16 -3 6
    16 -3 7
    -16 4 7
    -16 4 6
    16 -4 -6
    16 4 -6
    16 4 -5
    16 -4 -5
    16 4 -5
    -16 4 5
    16 -4 -4
    16 4 -4
    16 4 -4
    -16 4 4
    16 -4 -3
    16 4 -3
    16 4 -3
    16 4 -2
    16 -4 -2
    16 4 -2
    -16 4 1
    -16 -4 1
    16 4 -1
    16 -4 -1
    16 4 -1
    16 4 0
    16 4 0
    16 -4 0
    -16 -4 0
    -16 4 0
    16 4 1
    16 -4 1
    16 4 1
    -16 -4 -1
    -16 4 -1
    16 4 1
    16 -4 2
    16 4 2
    16 -4 2
    16 4 2
    16 4 2
    16 -4 3
    16 4 3
    16 -4 4
    16 4 4
    16 -4 5
    16 -4 6
    -16 5 7
    16 -5 -6
    16 5 -6
    -16 5 6
    16 5 -5
    -16 5 5
    16 -5 -5
    16 5 -5
    -16 5 4
    16 -5 -4
    16 5 -4
    16 5 -4
    16 5 -3
    16 -5 -3
    16 5 -3
    -16 5 3
    16 -5 -2
    16 5 -2
    16 5 -2
    -16 5 1
    -16 -5 1
    16 5 -1
    16 -5 -1
    16 5 -1
    16 5 0
    16 -5 0
    16 5 0
    -16 5 0
    -16 -5 0
    16 5 1
    16 -5 1
    16 5 2
    16 -5 2
    16 -5 2
    16 -5 3
    16 -5 4
    16 -5 5
    -16 6 7
    -16 6 6
    16 -6 -6
    16 6 -6
    16 6 -5
    -16 6 5
    16 -6 -5
    16 6 -5
    -16 6 4
    16 -6 -4
    16 6 -4
    16 6 -4
    16 -6 -3
    16 6 -3
    -16 6 3
    16 6 -3
    16 6 -2
    16 -6 -2
    16 6 -2
    -16 6 2
    16 6 -1
    16 -6 -1
    16 6 -1
    -16 6 1
    16 6 0
    16 -6 0
    16 6 1
    16 -6 1
    16 -6 2
    16 6 2
    16 -6 2
    16 -6 3
    16 -6 4
    16 -6 5
    16 -7 -5
    16 7 -5
    -16 7 4
    16 -7 -4
    16 7 -4
    16 7 -4
    -16 7 3
    16 -7 -3
    16 7 -3
    16 7 -3
    16 7 -2
    16 -7 -2
    16 7 -2
    -16 7 2
    -16 7 1
    16 -7 -1
    16 7 -1
    16 7 -1
    -16 7 0
    16 7 0
    16 -7 0
    16 -7 1
    16 7 1
    16 -7 1
    16 7 2
    16 -7 2
    16 -7 2
    16 -7 3
    16 -8 -5
    16 8 -5
    16 -8 -4
    16 8 -4
    -16 8 3
    16 -8 -3
    16 8 -3
    16 -8 -2
    16 8 -2
    -16 8 2
    -16 8 1
    16 8 -1
    16 -8 -1
    16 8 0
    16 -8 0
    -16 8 0
    16 -8 1
    16 8 1
    16 -8 1
    -16 8 -1
    16 -8 2
    -16 8 -2
    16 9 -5
    16 -9 -4
    16 9 -4
    16 -9 -3
    16 9 -3
    16 9 -2
    16 -9 -2
    16 9 -1
    16 -9 -1
    16 9 0
    16 -9 0
    16 9 1
    16 -9 1
    16 10 -4
    16 10 -3
    16 10 -2
    16 10 -1
    16 10 0
    -17 0 6
    17 0 -5
    17 0 -4
    17 0 -3
    17 0 -2
    17 0 -1
    17 0 0
    17 0 1
    17 0 2
    17 0 2
    17 0 3
    17 0 3
    17 0 4
    17 0 5
    17 0 6
    17 0 7
    -17 1 6
    17 -1 -5
    17 -1 -4
    17 1 -4
    17 -1 -3
    17 -1 -2
    17 -1 -1
    17 -1 0
    17 -1 1
    17 -1 2
    17 -1 2
    17 1 2
    17 -1 3
    17 1 3
    17 -1 3
    17 1 4
    17 -1 4
    17 1 5
    17 -1 5
    17 -1 6
    17 1 6
    17 -1 7
    -17 2 6
    -17 2 5
    17 -2 -5
    17 2 -5
    17 2 -4
    17 -2 -4
    17 2 -4
    17 2 -3
    17 -2 -3
    17 2 -3
    17 -2 -2
    17 2 -2
    17 2 -2
    17 -2 -1
    17 2 0
    17 -2 0
    17 2 1
    17 2 1
    17 -2 1
    17 2 2
    17 2 2
    17 -2 2
    17 -2 2
    17 -2 3
    17 2 3
    17 2 3
    17 -2 3
    17 2 4
    17 -2 4
    17 2 5
    17 -2 5
    17 -2 6
    17 -2 7
    -17 3 6
    17 -3 -5
    17 3 -5
    -17 3 5
    17 3 -4
    17 -3 -4
    17 3 -4
    17 3 -3
    17 -3 -3
    17 3 -3
    17 -3 -2
    17 3 -2
    17 3 -2
    17 -3 -1
    17 3 -1
    17 3 -1
    17 3 0
    17 -3 0
    17 3 1
    17 3 1
    17 -3 1
    17 3 2
    17 -3 2
    17 3 2
    17 -3 2
    17 3 3
    17 -3 3
    17 3 3
    17 -3 3
    17 3 4
    17 -3 4
    17 -3 5
    17 -3 6
    -17 4 6
    -17 4 5
    17 -4 -5
    17 4 -5
    17 4 -4
    -17 4 4
    17 -4 -4
    17 4 -4
    17 -4 -3
    17 4 -3
    17 4 -3
    17 4 -2
    17 -4 -2
    17 4 -2
    17 -4 -1
    17 4 -1
    17 4 -1
    17 4 0
    17 4 0
    17 -4 0
    17 4 1
    17 -4 1
    17 4 1
    17 4 1
    17 -4 2
    17 4 2
    17 4 2
    17 4 2
    17 -4 2
    17 -4 3
    17 4 3
    17 -4 4
    17 -4 5
    17 -4 6
    -17 5 6
    -17 5 5
    17 -5 -5
    17 5 -5
    17 -5 -4
    17 5 -4
    17 5 -4
    -17 5 4
    17 -5 -3
    17 5 -3
    17 5 -3
    -17 5 3
    17 -5 -2
    17 5 -2
    17 5 -2
    17 -5 -1
    17 5 -1
    17 5 -1
    17 5 0
    17 5 0
    17 -5 0
    17 5 1
    17 -5 1
    17 -5 2
    17 5 2
    17 -5 2
    17 -5 3
    17 -5 4
    17 -5 5
    17 6 -5
    17 -6 -5
    -17 6 5
    17 6 -4
    17 -6 -4
    17 6 -4
    -17 6 4
    17 6 -3
    17 -6 -3
    17 6 -3
    -17 6 3
    -17 6 2
    17 -6 -2
    17 6 -2
    17 6 -2
    -17 6 1
    17 6 -1
    17 6 -1
    17 -6 -1
    17 6 0
    17 -6 0
    17 6 1
    17 -6 1
    17 -6 1
    17 -6 2
    17 6 2
    17 -6 2
    17 -6 3
    17 -6 4
    17 -7 -4
    17 7 -4
    17 -7 -3
    17 7 -3
    -17 7 3
    17 -7 -2
    17 7 -2
    -17 7 2
    17 7 -1
    17 -7 -1
    -17 7 1
    17 7 0
    17 -7 0
    -17 7 0
    17 7 1
    17 -7 1
    17 -7 1
    17 -7 2
    17 7 2
    17 -7 2
    17 -8 -4
    17 8 -4
    17 -8 -3
    17 8 -3
    17 -8 -2
    17 8 -2
    17 -8 -1
    17 8 -1
    17 -8 0
    17 8 0
    17 8 1
    17 -8 1
    17 9 -4
    17 -9 -3
    17 9 -3
    17 9 -2
    17 -9 -2
    17 9 -1
    17 -9 -1
    17 9 0
    17 -9 0
    17 9 1
    17 -9 1
    17 10 -3
    17 10 -2
    17 10 -1
    17 10 0
    -18 0 6
    18 0 -5
    18 0 -4
    18 0 -2
    18 0 -1
    18 0 0
    18 0 1
    18 0 2
    18 0 2
    18 0 3
    18 0 3
    18 0 4
    18 0 5
    18 0 6
    -18 1 6
    18 -1 -5
    18 -1 -4
    18 -1 -3
    18 1 -3
    18 -1 -2
    18 -1 -1
    18 -1 0
    18 -1 1
    18 1 2
    18 -1 2
    18 -1 2
    18 -1 3
    18 -1 3
    18 1 3
    18 -1 4
    18 1 4
    18 1 5
    18 -1 5
    18 -1 6
    -18 2 6
    -18 2 5
    18 -2 -5
    18 2 -5
    18 -2 -4
    18 2 -4
    18 -2 -3
    18 2 -3
    18 2 -3
    18 2 -2
    18 2 -2
    18 -2 -2
    18 -2 -1
    18 2 -1
    18 2 0
    18 -2 0
    18 2 1
    18 2 1
    18 -2 1
    18 2 2
    18 2 2
    18 -2 2
    18 -2 2
    18 -2 3
    18 2 3
    18 2 3
    18 -2 3
    18 2 4
    18 -2 4
    18 -2 5
    18 -2 6
    18 -2 7
    -18 3 6
    -18 3 5
    18 -3 -4
    18 3 -4
    18 3 -4
    18 -3 -3
    18 3 -3
    18 3 -3
    18 -3 -2
    18 3 -2
    18 3 -2
    18 -3 -1
    18 3 -1
    18 3 -1
    18 3 0
    18 -3 0
    18 -3 1
    18 3 1
    18 3 1
    18 3 2
    18 -3 2
    18 3 2
    18 -3 2
    18 3 3
    18 -3 3
    18 -3 3
    18 3 3
    18 -3 4
    18 -3 5
    18 -3 6
    -18 4 6
    -18 4 5
    -18 4 4
    18 4 -4
    18 -4 -4
    18 4 -4
    18 4 -3
    18 -4 -3
    18 4 -3
    18 -4 -2
    18 4 -2
    18 4 -2
    18 4 -1
    18 -4 -1
    18 4 -1
    18 4 0
    18 4 0
    18 -4 0
    18 4 1
    18 4 1
    18 4 1
    18 -4 1
    18 4 2
    18 4 2
    18 4 2
    18 -4 2
    18 -4 2
    18 -4 3
    18 -4 4
    18 -4 5
    -18 5 5
    18 5 -4
    -18 5 4
    18 5 -4
    18 -5 -4
    -18 5 3
    18 5 -3
    18 -5 -3
    18 5 -3
    18 5 -2
    18 -5 -2
    18 5 -2
    18 5 -1
    18 5 -1
    18 -5 -1
    18 5 0
    18 5 0
    18 -5 0
    18 5 0
    18 5 1
    18 -5 1
    18 -5 2
    18 5 2
    18 -5 2
    18 -5 3
    18 -5 4
    18 -6 -4
    18 6 -4
    -18 6 3
    18 -6 -3
    18 6 -3
    -18 6 2
    18 -6 -2
    18 6 -2
    -18 6 1
    18 6 -1
    18 -6 -1
    18 6 0
    18 -6 0
    18 -6 1
    18 6 1
    18 -6 2
    18 -6 2
    18 6 2
    18 -6 3
    18 -7 -3
    18 7 -3
    18 -7 -2
    18 7 -2
    18 7 -1
    18 -7 -1
    18 7 0
    18 -7 0
    18 7 1
    18 -7 1
    18 7 2
    18 -7 2
    18 -8 -3
    18 8 -3
    18 8 -2
    18 -8 -2
    18 8 -1
    18 -8 -1
    18 8 0
    18 -8 0
    18 8 1
    18 -8 1
    18 9 -2
    18 9 -1
    18 9 0
    18 9 1
    18 10 -1
    18 10 0
    19 0 -3
    19 0 -2
    19 0 -1
    19 0 0
    19 0 1
    19 0 1
    19 0 2
    19 0 2
    19 0 3
    19 0 3
    19 0 4
    19 0 5
    19 -1 -3
    19 -1 -2
    19 -1 -1
    19 -1 0
    19 1 1
    19 -1 1
    19 1 2
    19 -1 2
    19 -1 2
    19 1 3
    19 -1 3
    19 -1 3
    19 1 4
    19 -1 4
    19 -1 5
    -19 2 6
    -19 2 5
    19 2 -3
    19 -2 -3
    19 2 -3
    19 -2 -2
    19 2 -2
    19 2 -2
    19 -2 -1
    19 2 -1
    19 2 0
    19 -2 0
    19 2 1
    19 2 1
    19 -2 1
    19 2 2
    19 -2 2
    19 2 2
    19 -2 2
    19 -2 3
    19 -2 3
    19 2 3
    19 -2 4
    19 -2 5
    19 -2 6
    -19 3 6
    -19 3 5
    19 3 -3
    19 -3 -3
    19 3 -3
    19 3 -2
    19 -3 -2
    19 3 -2
    19 3 -1
    19 -3 -1
    19 3 -1
    19 3 0
    19 3 0
    19 -3 0
    19 -3 1
    19 3 1
    19 3 2
    19 3 2
    19 -3 2
    19 -3 2
    19 -3 3
    19 -3 4
    19 -3 5
    -19 4 5
    -19 4 4
    19 -4 -3
    19 4 -3
    19 4 -3
    19 4 -2
    19 -4 -2
    19 4 -2
    19 4 -1
    19 4 -1
    19 4 0
    19 -4 0
    19 4 1
    19 -4 1
    19 4 1
    19 -4 1
    19 4 2
    19 -4 2
    19 -4 2
    19 -4 3
    19 -4 4
    19 -5 -3
    19 5 -3
    19 -5 -2
    19 5 -2
    19 5 -1
    19 -5 -1
    19 5 0
    19 -5 0
    19 -5 1
    19 5 1
    19 -5 1
    19 5 2
    19 -5 2
    19 -5 2
    19 -5 3
    19 -6 -2
    19 6 -2
    19 6 -1
    19 -6 -1
    19 6 0
    19 -6 0
    19 6 1
    19 -6 1
    19 7 -1
    19 -7 -1
    19 7 0
    19 -7 0
    19 -7 1
    20 0 -1
    20 0 0
    20 0 1
    20 0 2
    20 0 3
    20 0 4
    20 -1 -1
    20 -1 0
    20 -1 1
    20 1 1
    20 -1 1
    20 1 2
    20 -1 2
    20 1 3
    20 -1 3
    20 -1 4
    -20 2 5
    20 2 -2
    20 2 -1
    20 2 0
    20 -2 0
    20 2 1
    20 -2 1
    20 -2 2
    20 2 2
    20 -2 3
    20 -2 4
    20 -2 5
    20 3 -3
    20 3 -1
    20 -3 -1
    20 -3 0
    20 3 1
    20 -3 1
    20 -3 2
    20 -3 3
    20 -3 4
    20 -4 1
    20 -4 2
    20 -4 3
    21 0 1
    21 0 2
    21 0 3
    21 -1 1
    21 1 1
    21 1 2
    21 -1 2
    21 -1 3
    21 -2 1
    21 -2 2
    21 -2 3
    21 -2 4
    21 -3 1
    21 -3 2
    21 -3 3
    22 0 1
    22 -1 1
    22 -1 2
    22 -2 1
    22 -2 2
    22 -2 3
_diffrn_reflns_number     13402
_diffrn_reflns_av_R_equivalents     0.0360
_diffrn_reflns_av_unetI/netI     0.0334
_diffrn_reflns_theta_min     2.238
_diffrn_reflns_theta_max     30.792
_diffrn_reflns_theta_full     25.242
_diffrn_measured_fraction_theta_max     0.800
_diffrn_measured_fraction_theta_full     1.000
_diffrn_reflns_limit_h_min     -20
_diffrn_reflns_limit_h_max     22
_diffrn_reflns_limit_k_min     -15
_diffrn_reflns_limit_k_max     12
_diffrn_reflns_limit_l_min     -10
_diffrn_reflns_limit_l_max     10
_refine_special_details     ?
_reflns_number_total     3679
_reflns_number_gt     3184
_reflns_threshold_expression     'I > 2\s(I)'
_refine_ls_structure_factor_coef     Fsqd
_refine_ls_matrix_type     full
_refine_ls_R_factor_all     0.0369
_refine_ls_R_factor_gt     0.0302
_refine_ls_wR_factor_gt     0.0731
_refine_ls_wR_factor_ref     0.0772
_refine_ls_goodness_of_fit_ref     1.079
_refine_ls_restrained_S_all     1.079
_refine_ls_number_reflns     3679
_refine_ls_number_parameters     210
_refine_ls_number_restraints     0
_refine_ls_hydrogen_treatment     constr
_refine_ls_weighting_scheme     calc
_refine_ls_weighting_details
              'w=1/[\s^2^(Fo^2^)+(0.0340P)^2^+1.0985P] where P=(Fo^2^+2Fc^2^)/3'
_atom_sites_solution_hydrogens     mixed
_atom_sites_solution_primary     ?
_atom_sites_solution_secondary     ?
_refine_ls_shift/su_max     0.000
_refine_ls_shift/su_mean     0.000
_refine_diff_density_max     0.575
_refine_diff_density_min     -1.481
_refine_ls_extinction_method     none
_refine_ls_extinction_coef     .
loop_
    _atom_type_symbol
    _atom_type_description
    _atom_type_scat_dispersion_real
    _atom_type_scat_dispersion_imag
    _atom_type_scat_source
    'C' 'C' 0.0033 0.0016
                         'International Tables Vol C Tables 4.2.6.8 and 6.1.1.4'
    'H' 'H' 0.0000 0.0000
                         'International Tables Vol C Tables 4.2.6.8 and 6.1.1.4'
    'Cl' 'Cl' 0.1484 0.1585
                         'International Tables Vol C Tables 4.2.6.8 and 6.1.1.4'
    'N' 'N' 0.0061 0.0033
                         'International Tables Vol C Tables 4.2.6.8 and 6.1.1.4'
    'O' 'O' 0.0106 0.0060
                         'International Tables Vol C Tables 4.2.6.8 and 6.1.1.4'
    'Pd' 'Pd' -0.9988 1.0072
                         'International Tables Vol C Tables 4.2.6.8 and 6.1.1.4'
_computing_data_collection
;
CrysAlisPro 1.171.44.97a (Rigaku OD, 2025)
;
_computing_cell_refinement
;
CrysAlisPro 1.171.44.97a (Rigaku OD, 2025)
;
_computing_data_reduction
;
CrysAlisPro 1.171.44.97a (Rigaku OD, 2025)
;
_computing_structure_solution
;
<i>SHELXT2018/2</i> (Sheldrick, 2015a)
;
_computing_structure_refinement
;
<i>SHELXL2025/1</i> (Sheldrick, 2015b)
;
_computing_molecular_graphics
;
Olex2 1.5 (Dolomanov <i>et al.</i>,  2009)
;
_computing_publication_material
;
Olex2 1.5 (Dolomanov <i>et al.</i>,  2009)
;
loop_
    _atom_site_type_symbol
    _atom_site_label
    _atom_site_fract_x
    _atom_site_fract_y
    _atom_site_fract_z
    _atom_site_U_iso_or_equiv
    _atom_site_adp_type
    _atom_site_calc_flag
    _atom_site_occupancy
    _atom_site_disorder_assembly
    _atom_site_disorder_group
    Pd Pd1 0.500000 0.500000 0.500000 0.01424(7) Uani d 1 . .
    Cl Cl1 0.52069(4) 0.36420(6) 0.29652(8) 0.03618(16) Uani d 1 . .
    O O2 0.09973(9) 0.53276(15) 0.3149(2) 0.0244(3) Uani d 1 . .
    O O1 0.20421(10) 0.24243(13) 0.6623(2) 0.0247(3) Uani d 1 . .
    N N1 0.38153(10) 0.52341(15) 0.4199(2) 0.0156(3) Uani d 1 . .
    N N2 0.29723(10) 0.36958(14) 0.5516(2) 0.0163(3) Uani d 1 . .
    N N4 0.27897(10) 0.61942(14) 0.28786(19) 0.0149(3) Uani d 1 . .
    N N3 0.15297(10) 0.39104(15) 0.4934(2) 0.0177(3) Uani d 1 . .
    C C7 0.36052(12) 0.61387(17) 0.3181(2) 0.0169(4) Uani d 1 . .
    H H7 0.399162 0.667715 0.272902 0.020 Uiso calc 1 . .
    C C6 0.30856(11) 0.46807(17) 0.4547(2) 0.0143(4) Uani d 1 . .
    C C9 0.20311(13) 0.81710(18) 0.2648(2) 0.0167(4) Uani d 1 . .
    C C2 0.21744(13) 0.32854(17) 0.5748(2) 0.0180(4) Uani d 1 . .
    C C5 0.24408(12) 0.52649(17) 0.3751(2) 0.0144(4) Uani d 1 . .
    C C1 0.36631(13) 0.30639(19) 0.6358(3) 0.0240(4) Uani d 1 . .
    H H1A 0.406034 0.279681 0.557080 0.036 Uiso calc 1 . .
    H H1B 0.345246 0.235608 0.692869 0.036 Uiso calc 1 . .
    H H1C 0.393811 0.361640 0.713879 0.036 Uiso calc 1 . .
    C C10 0.11867(13) 0.8273(2) 0.2860(3) 0.0225(4) Uani d 1 . .
    H H10 0.082185 0.764931 0.248108 0.027 Uiso calc 1 . .
    C C3 0.06885(13) 0.3462(2) 0.5180(3) 0.0257(5) Uani d 1 . .
    H H3A 0.048881 0.300923 0.422158 0.039 Uiso calc 1 . .
    H H3B 0.031962 0.415139 0.535590 0.039 Uiso calc 1 . .
    H H3C 0.069598 0.292707 0.612631 0.039 Uiso calc 1 . .
    C C4 0.15987(12) 0.48838(17) 0.3861(3) 0.0167(4) Uani d 1 . .
    C C14 0.25624(13) 0.90993(18) 0.3189(2) 0.0199(4) Uani d 1 . .
    H H14 0.313889 0.904545 0.302186 0.024 Uiso calc 1 . .
    C C8 0.23679(13) 0.70838(18) 0.1788(2) 0.0180(4) Uani d 1 . .
    H H8A 0.190586 0.667191 0.118481 0.022 Uiso calc 1 . .
    H H8B 0.276373 0.736720 0.098959 0.022 Uiso calc 1 . .
    C C11 0.08731(14) 0.9291(2) 0.3629(3) 0.0274(5) Uani d 1 . .
    H H11 0.029463 0.936317 0.376421 0.033 Uiso calc 1 . .
    C C13 0.22463(16) 1.01019(18) 0.3974(3) 0.0231(4) Uani d 1 . .
    H H13 0.260869 1.072603 0.436224 0.028 Uiso calc 1 . .
    C C12 0.14025(16) 1.0193(2) 0.4192(3) 0.0269(5) Uani d 1 . .
    H H12 0.118867 1.087895 0.473029 0.032 Uiso calc 1 . .
    O O3 0.4221(7) 1.0115(9) 0.5025(14) 0.066(3) Uani d 0.25 A 1
    H H3D 0.443268 0.943429 0.470289 0.099 Uiso d 0.25 A 1
    H H3E 0.424101 1.006224 0.607442 0.099 Uiso d 0.25 A 1
loop_
    _atom_site_aniso_label
    _atom_site_aniso_U_11
    _atom_site_aniso_U_22
    _atom_site_aniso_U_33
    _atom_site_aniso_U_12
    _atom_site_aniso_U_13
    _atom_site_aniso_U_23
    Pd1 0.00659(11) 0.01241(11) 0.02364(13) 0.00008(6) -0.00017(8) -0.00300(7)
    Cl1 0.0191(3) 0.0424(3) 0.0466(4) 0.0064(2) -0.0029(2) -0.0285(3)
    O2 0.0108(7) 0.0318(8) 0.0302(9) 0.0021(6) -0.0030(6) 0.0000(7)
    O1 0.0232(8) 0.0183(7) 0.0328(9) -0.0043(6) 0.0041(6) 0.0019(6)
    N1 0.0071(7) 0.0161(8) 0.0235(9) 0.0004(6) -0.0008(6) -0.0006(6)
    N2 0.0105(8) 0.0146(8) 0.0237(9) 0.0007(6) -0.0005(6) 0.0005(6)
    N4 0.0122(8) 0.0170(8) 0.0155(8) 0.0012(6) 0.0009(6) -0.0011(6)
    N3 0.0107(8) 0.0181(8) 0.0243(9) -0.0019(6) 0.0022(6) -0.0030(6)
    C7 0.0098(9) 0.0162(9) 0.0248(10) -0.0002(7) 0.0014(7) -0.0009(7)
    C6 0.0087(8) 0.0142(8) 0.0200(10) 0.0005(7) 0.0006(7) -0.0037(7)
    C9 0.0188(10) 0.0184(9) 0.0128(9) 0.0052(7) -0.0013(7) 0.0031(7)
    C2 0.0153(9) 0.0159(9) 0.0231(10) -0.0022(7) 0.0026(8) -0.0051(7)
    C5 0.0103(9) 0.0161(9) 0.0167(9) 0.0000(7) -0.0003(7) -0.0010(7)
    C1 0.0168(10) 0.0212(10) 0.0335(12) 0.0008(8) -0.0040(9) 0.0074(8)
    C10 0.0179(10) 0.0246(11) 0.0244(11) 0.0039(8) -0.0041(8) -0.0007(8)
    C3 0.0105(9) 0.0236(11) 0.0431(14) -0.0035(8) 0.0032(9) 0.0008(9)
    C4 0.0108(9) 0.0190(10) 0.0202(10) 0.0010(7) 0.0009(7) -0.0047(7)
    C14 0.0202(10) 0.0203(10) 0.0194(10) 0.0007(8) 0.0031(8) 0.0048(7)
    C8 0.0181(10) 0.0230(10) 0.0129(9) 0.0051(8) -0.0001(7) 0.0004(7)
    C11 0.0193(11) 0.0310(12) 0.0319(12) 0.0101(9) 0.0009(9) 0.0001(9)
    C13 0.0298(12) 0.0160(10) 0.0234(11) -0.0028(8) 0.0021(9) 0.0020(7)
    C12 0.0340(13) 0.0211(10) 0.0257(12) 0.0109(9) 0.0029(10) 0.0004(8)
    O3 0.045(6) 0.087(8) 0.063(7) 0.000(5) -0.013(5) -0.025(5)
_geom_special_details
;
 All esds (except the esd in the dihedral angle between two l.s. planes)
 are estimated using the full covariance matrix.  The cell esds are taken
 into account individually in the estimation of esds in distances, angles
 and torsion angles; correlations between esds in cell parameters are only
 used when they are defined by crystal symmetry.  An approximate (isotropic)
 treatment of cell esds is used for estimating esds involving l.s. planes.
;
loop_
    _geom_bond_atom_site_label_1
    _geom_bond_atom_site_label_2
    _geom_bond_site_symmetry_2
    _geom_bond_distance
    _geom_bond_publ_flag
    Pd1 Cl1 3_666 2.2880(5) ?
    Pd1 Cl1 . 2.2881(5) ?
    Pd1 N1 . 2.0158(16) ?
    Pd1 N1 3_666 2.0158(16) ?
    O2 C4 . 1.217(3) ?
    O1 C2 . 1.218(3) ?
    N1 C7 . 1.339(3) ?
    N1 C6 . 1.369(2) ?
    N2 C6 . 1.366(3) ?
    N2 C2 . 1.388(3) ?
    N2 C1 . 1.466(3) ?
    N4 C7 . 1.333(2) ?
    N4 C5 . 1.387(2) ?
    N4 C8 . 1.479(2) ?
    N3 C2 . 1.397(3) ?
    N3 C3 . 1.469(3) ?
    N3 C4 . 1.400(3) ?
    C7 H7 . 0.9500 ?
    C6 C5 . 1.369(3) ?
    C9 C10 . 1.389(3) ?
    C9 C14 . 1.397(3) ?
    C9 C8 . 1.507(3) ?
    C5 C4 . 1.431(3) ?
    C1 H1A . 0.9800 ?
    C1 H1B . 0.9800 ?
    C1 H1C . 0.9800 ?
    C10 H10 . 0.9500 ?
    C10 C11 . 1.395(3) ?
    C3 H3A . 0.9800 ?
    C3 H3B . 0.9800 ?
    C3 H3C . 0.9800 ?
    C14 H14 . 0.9500 ?
    C14 C13 . 1.390(3) ?
    C8 H8A . 0.9900 ?
    C8 H8B . 0.9900 ?
    C11 H11 . 0.9500 ?
    C11 C12 . 1.379(3) ?
    C13 H13 . 0.9500 ?
    C13 C12 . 1.387(3) ?
    C12 H12 . 0.9500 ?
    O3 H3D . 0.8702 ?
    O3 H3E . 0.8702 ?
loop_
    _geom_angle_atom_site_label_1
    _geom_angle_atom_site_label_2
    _geom_angle_atom_site_label_3
    _geom_angle_site_symmetry_1
    _geom_angle_site_symmetry_3
    _geom_angle
    _geom_angle_publ_flag
    Cl1 Pd1 Cl1 3_666 . 180.0 ?
    N1 Pd1 Cl1 . 3_666 89.50(5) ?
    N1 Pd1 Cl1 3_666 3_666 90.50(5) ?
    N1 Pd1 Cl1 3_666 . 89.50(5) ?
    N1 Pd1 Cl1 . . 90.50(5) ?
    N1 Pd1 N1 . 3_666 180.0 ?
    C7 N1 Pd1 . . 120.90(13) ?
    C7 N1 C6 . . 105.44(16) ?
    C6 N1 Pd1 . . 133.53(14) ?
    C6 N2 C2 . . 119.28(16) ?
    C6 N2 C1 . . 122.50(16) ?
    C2 N2 C1 . . 118.20(17) ?
    C7 N4 C5 . . 106.84(16) ?
    C7 N4 C8 . . 124.85(17) ?
    C5 N4 C8 . . 128.30(16) ?
    C2 N3 C3 . . 116.32(17) ?
    C2 N3 C4 . . 127.21(17) ?
    C4 N3 C3 . . 116.41(17) ?
    N1 C7 H7 . . 124.0 ?
    N4 C7 N1 . . 111.99(17) ?
    N4 C7 H7 . . 124.0 ?
    N1 C6 C5 . . 109.53(18) ?
    N2 C6 N1 . . 127.99(18) ?
    N2 C6 C5 . . 122.48(17) ?
    C10 C9 C14 . . 119.62(19) ?
    C10 C9 C8 . . 120.11(18) ?
    C14 C9 C8 . . 120.24(18) ?
    O1 C2 N2 . . 121.62(19) ?
    O1 C2 N3 . . 121.57(19) ?
    N2 C2 N3 . . 116.81(17) ?
    N4 C5 C4 . . 131.25(18) ?
    C6 C5 N4 . . 106.21(16) ?
    C6 C5 C4 . . 122.52(18) ?
    N2 C1 H1A . . 109.5 ?
    N2 C1 H1B . . 109.5 ?
    N2 C1 H1C . . 109.5 ?
    H1A C1 H1B . . 109.5 ?
    H1A C1 H1C . . 109.5 ?
    H1B C1 H1C . . 109.5 ?
    C9 C10 H10 . . 119.9 ?
    C9 C10 C11 . . 120.1(2) ?
    C11 C10 H10 . . 119.9 ?
    N3 C3 H3A . . 109.5 ?
    N3 C3 H3B . . 109.5 ?
    N3 C3 H3C . . 109.5 ?
    H3A C3 H3B . . 109.5 ?
    H3A C3 H3C . . 109.5 ?
    H3B C3 H3C . . 109.5 ?
    O2 C4 N3 . . 122.07(19) ?
    O2 C4 C5 . . 126.37(19) ?
    N3 C4 C5 . . 111.55(17) ?
    C9 C14 H14 . . 120.1 ?
    C13 C14 C9 . . 119.9(2) ?
    C13 C14 H14 . . 120.1 ?
    N4 C8 C9 . . 113.83(15) ?
    N4 C8 H8A . . 108.8 ?
    N4 C8 H8B . . 108.8 ?
    C9 C8 H8A . . 108.8 ?
    C9 C8 H8B . . 108.8 ?
    H8A C8 H8B . . 107.7 ?
    C10 C11 H11 . . 120.0 ?
    C12 C11 C10 . . 120.0(2) ?
    C12 C11 H11 . . 120.0 ?
    C14 C13 H13 . . 119.9 ?
    C12 C13 C14 . . 120.1(2) ?
    C12 C13 H13 . . 119.9 ?
    C11 C12 C13 . . 120.2(2) ?
    C11 C12 H12 . . 119.9 ?
    C13 C12 H12 . . 119.9 ?
    H3D O3 H3E . . 104.5 ?
loop_
    _geom_torsion_atom_site_label_1
    _geom_torsion_atom_site_label_2
    _geom_torsion_atom_site_label_3
    _geom_torsion_atom_site_label_4
    _geom_torsion_site_symmetry_1
    _geom_torsion_site_symmetry_2
    _geom_torsion_site_symmetry_3
    _geom_torsion_site_symmetry_4
    _geom_torsion
    _geom_torsion_publ_flag
    Pd1 N1 C7 N4 . . . . -175.74(13) ?
    Pd1 N1 C6 N2 . . . . -5.5(3) ?
    Pd1 N1 C6 C5 . . . . 174.85(14) ?
    N1 C6 C5 N4 . . . . 0.6(2) ?
    N1 C6 C5 C4 . . . . 179.19(18) ?
    N2 C6 C5 N4 . . . . -179.04(17) ?
    N2 C6 C5 C4 . . . . -0.5(3) ?
    N4 C5 C4 O2 . . . . 0.9(4) ?
    N4 C5 C4 N3 . . . . -178.47(19) ?
    C7 N1 C6 N2 . . . . 178.96(19) ?
    C7 N1 C6 C5 . . . . -0.7(2) ?
    C7 N4 C5 C6 . . . . -0.3(2) ?
    C7 N4 C5 C4 . . . . -178.7(2) ?
    C7 N4 C8 C9 . . . . -97.0(2) ?
    C6 N1 C7 N4 . . . . 0.5(2) ?
    C6 N2 C2 O1 . . . . -178.70(18) ?
    C6 N2 C2 N3 . . . . 1.1(3) ?
    C6 C5 C4 O2 . . . . -177.3(2) ?
    C6 C5 C4 N3 . . . . 3.4(3) ?
    C9 C10 C11 C12 . . . . -0.6(3) ?
    C9 C14 C13 C12 . . . . -1.3(3) ?
    C2 N2 C6 N1 . . . . 178.45(19) ?
    C2 N2 C6 C5 . . . . -1.9(3) ?
    C2 N3 C4 O2 . . . . 176.16(19) ?
    C2 N3 C4 C5 . . . . -4.4(3) ?
    C5 N4 C7 N1 . . . . -0.1(2) ?
    C5 N4 C8 C9 . . . . 84.1(2) ?
    C1 N2 C6 N1 . . . . -0.1(3) ?
    C1 N2 C6 C5 . . . . 179.50(19) ?
    C1 N2 C2 O1 . . . . -0.1(3) ?
    C1 N2 C2 N3 . . . . 179.69(17) ?
    C10 C9 C14 C13 . . . . 1.7(3) ?
    C10 C9 C8 N4 . . . . -104.9(2) ?
    C10 C11 C12 C13 . . . . 1.0(4) ?
    C3 N3 C2 O1 . . . . -0.7(3) ?
    C3 N3 C2 N2 . . . . 179.56(18) ?
    C3 N3 C4 O2 . . . . -1.0(3) ?
    C3 N3 C4 C5 . . . . 178.39(17) ?
    C4 N3 C2 O1 . . . . -177.84(19) ?
    C4 N3 C2 N2 . . . . 2.4(3) ?
    C14 C9 C10 C11 . . . . -0.8(3) ?
    C14 C9 C8 N4 . . . . 77.2(2) ?
    C14 C13 C12 C11 . . . . -0.1(3) ?
    C8 N4 C7 N1 . . . . -179.21(17) ?
    C8 N4 C5 C6 . . . . 178.74(17) ?
    C8 N4 C5 C4 . . . . 0.4(3) ?
    C8 C9 C10 C11 . . . . -178.76(19) ?
    C8 C9 C14 C13 . . . . 179.66(18) ?
_shelx_space_group_comment
;
The symmetry employed for this shelxl refinement is uniquely defined
by the following loop, which should always be used as a source of
symmetry information in preference to the above space-group names.
They are only intended as comments.
;
_shelx_estimated_absorpt_T_min     0.595
_shelx_estimated_absorpt_T_max     0.874
_iucr_refine_instructions_details
;
TITL 250410_theop_pd_auto_a.res in P2(1)/c
    250410_theop_pd_auto.res
    created by SHELXL-2025/1 at 11:57:48 on 27-Nov-2025
REM Old TITL 250410_Theop_Pd_auto in P21/c #14
REM SHELXT solution in P2(1)/c: R1 0.113, Rweak 0.002, Alpha 0.020
REM <I/s> 0.201 for 170 systematic absences, Orientation as input
REM Formula found by SHELXT: C28 N8 O4 Pd Cl2
CELL 0.71073 16.1659 11.0124 8.2789 90 92.491 90
ZERR 2 0.0005 0.0004 0.0003 0 0.003 0
LATT 1
SYMM -X,0.5+Y,0.5-Z
SFAC C H Cl N O Pd
UNIT 56 58 4 16 9 2
L.S. 30
PLAN  5
SIZE 0.16 0.51 0.67
TEMP -153.15
CONF
list 4
MORE -1
BOND $H
fmap 2
acta
REM <olex2.extras>
REM <HklSrc "%.\\250410_Theop_Pd_auto.hkl">
REM </olex2.extras>
WGHT    0.034000    1.098500
FVAR       0.41035
PD1   6    0.500000    0.500000    0.500000    10.50000    0.00659    0.01241 =
         0.02364   -0.00300   -0.00017    0.00008
CL1   3    0.520690    0.364200    0.296519    11.00000    0.01909    0.04243 =
         0.04664   -0.02850   -0.00291    0.00641
O2    5    0.099728    0.532759    0.314896    11.00000    0.01077    0.03180 =
         0.03024   -0.00001   -0.00298    0.00212
O1    5    0.204213    0.242434    0.662259    11.00000    0.02316    0.01830 =
         0.03276    0.00193    0.00410   -0.00434
N1    4    0.381531    0.523405    0.419932    11.00000    0.00705    0.01609 =
         0.02350   -0.00058   -0.00082    0.00041
N2    4    0.297229    0.369580    0.551554    11.00000    0.01050    0.01463 =
         0.02371    0.00050   -0.00054    0.00074
N4    4    0.278969    0.619423    0.287858    11.00000    0.01216    0.01697 =
         0.01549   -0.00111    0.00089    0.00121
N3    4    0.152970    0.391035    0.493449    11.00000    0.01072    0.01805 =
         0.02432   -0.00303    0.00222   -0.00190
C7    1    0.360518    0.613874    0.318149    11.00000    0.00982    0.01618 =
         0.02476   -0.00094    0.00139   -0.00018
AFIX  43
H7    2    0.399162    0.667715    0.272902    11.00000   -1.20000
AFIX   0
C6    1    0.308560    0.468069    0.454724    11.00000    0.00869    0.01416 =
         0.01997   -0.00367    0.00064    0.00049
C9    1    0.203114    0.817101    0.264780    11.00000    0.01881    0.01836 =
         0.01276    0.00310   -0.00130    0.00522
C2    1    0.217442    0.328540    0.574797    11.00000    0.01526    0.01590 =
         0.02311   -0.00513    0.00262   -0.00220
C5    1    0.244078    0.526494    0.375093    11.00000    0.01029    0.01610 =
         0.01674   -0.00102   -0.00026    0.00002
C1    1    0.366309    0.306386    0.635835    11.00000    0.01677    0.02117 =
         0.03353    0.00741   -0.00402    0.00085
AFIX 137
H1A   2    0.406034    0.279681    0.557080    11.00000   -1.50000
H1B   2    0.345246    0.235608    0.692869    11.00000   -1.50000
H1C   2    0.393811    0.361640    0.713879    11.00000   -1.50000
AFIX   0
C10   1    0.118669    0.827339    0.285995    11.00000    0.01786    0.02462 =
         0.02444   -0.00070   -0.00410    0.00392
AFIX  43
H10   2    0.082185    0.764931    0.248108    11.00000   -1.20000
AFIX   0
C3    1    0.068852    0.346221    0.518000    11.00000    0.01054    0.02359 =
         0.04314    0.00076    0.00318   -0.00345
AFIX 137
H3A   2    0.048881    0.300923    0.422158    11.00000   -1.50000
H3B   2    0.031962    0.415139    0.535590    11.00000   -1.50000
H3C   2    0.069598    0.292707    0.612631    11.00000   -1.50000
AFIX   0
C4    1    0.159867    0.488383    0.386145    11.00000    0.01083    0.01905 =
         0.02019   -0.00473    0.00092    0.00095
C14   1    0.256241    0.909930    0.318949    11.00000    0.02022    0.02029 =
         0.01936    0.00475    0.00306    0.00073
AFIX  43
H14   2    0.313889    0.904545    0.302186    11.00000   -1.20000
AFIX   0
C8    1    0.236786    0.708377    0.178750    11.00000    0.01812    0.02296 =
         0.01287    0.00036   -0.00006    0.00510
AFIX  23
H8A   2    0.190586    0.667191    0.118481    11.00000   -1.20000
H8B   2    0.276373    0.736720    0.098959    11.00000   -1.20000
AFIX   0
C11   1    0.087311    0.929132    0.362866    11.00000    0.01927    0.03103 =
         0.03186    0.00014    0.00086    0.01013
AFIX  43
H11   2    0.029463    0.936317    0.376421    11.00000   -1.20000
AFIX   0
C13   1    0.224633    1.010187    0.397408    11.00000    0.02980    0.01603 =
         0.02342    0.00203    0.00207   -0.00277
AFIX  43
H13   2    0.260869    1.072603    0.436224    11.00000   -1.20000
AFIX   0
C12   1    0.140247    1.019293    0.419158    11.00000    0.03400    0.02109 =
         0.02573    0.00041    0.00287    0.01090
AFIX  43
H12   2    0.118867    1.087895    0.473029    11.00000   -1.20000
AFIX   6
PART 1
O3    5    0.422130    1.011480    0.502470    10.25000    0.04540    0.08686 =
         0.06339   -0.02523   -0.01321   -0.00007
H3D   2    0.443268    0.943429    0.470289    10.25000   -1.50000
H3E   2    0.424101    1.006224    0.607442    10.25000   -1.50000
AFIX   0
HKLF 4
REM  250410_theop_pd_auto_a.res in P2(1)/c
REM wR2 = 0.0772, GooF = S = 1.079, Restrained GooF = 1.079 for all data
REM R1 = 0.0302 for 3184 Fo > 4sig(Fo) and 0.0369 for all 3679 data
REM 210 parameters refined using 0 restraints
END
WGHT      0.0340      1.0972
REM Highest difference peak  0.575,  deepest hole -1.481,  1-sigma level  0.087
Q1    1   0.4995  0.4979  0.3525  11.00000  0.05    0.57
Q2    1   0.5565  0.5369  0.4555  11.00000  0.05    0.57
Q3    1   0.5578  0.4616  0.4527  11.00000  0.05    0.50
Q4    1   0.4777  0.3610  0.6996  11.00000  0.05    0.44
Q5    1   0.5072  0.3772  0.4703  11.00000  0.05    0.43
  REM The information below was added by Olex2.
  REM
  REM R1 = 0.0302 for 3184 Fo > 4sig(Fo) and 0.0369 for all 13775 data
  REM 210 parameters refined using n/a restraints
  REM Highest difference peak 0.57, deepest hole -1.48
  REM Mean Shift 0, Max Shift 0.000.
  REM +++ Tabular Listing of Refinement Information +++
  REM R1_all = 0.0369
  REM R1_gt = 0.0302
  REM wR_ref = 0.0772
  REM GOOF = 1.079
  REM Shift_max = 0.000
  REM Shift_mean = 0
  REM Reflections_all = 13775
  REM Reflections_gt = 3184
  REM Parameters = 210
  REM Hole = -1.48
  REM Peak = 0.57
  REM Flack = n/a
;
