# Supplementary material for: Crystal structure of trans-bis­(7-benzyl-1,3-dimethyl-3,7-di­hydro-1H-purine-2,6-dione)dichloridopalladium(II) hemihydrate
Source: Acta Crystallogr E Crystallogr Commun. 2026 Jan 1;82(Pt 1):82–5. doi: 10.1107/S205698902501117X (PMC12810281; doi:10.1107/S205698902501117X)
Supplement: Supplementary file 2 [file e-82-00082-Isup2.hkl]

#
# h,k,l, Fc-squared, Fo-squared, sigma(Fo-squared), status flag
#
data_I
_shelx_title ' 250410_theop_pd_auto_a.res in P2(1)/c'
_shelx_refln_list_code          4
_shelx_F_calc_maximum      242.19
_exptl_crystal_F_000       738.00
_reflns_d_resolution_high  0.6942

loop_
 _space_group_symop_operation_xyz
 'x, y, z'
 '-x, y+1/2, -z+1/2'
 '-x, -y, -z'
 'x, -y-1/2, z-1/2'

_cell_length_a    16.1659
_cell_length_b    11.0124
_cell_length_c     8.2789
_cell_angle_alpha  90.000
_cell_angle_beta   92.491
_cell_angle_gamma  90.000

_shelx_F_squared_multiplier     1.000

loop_
 _refln_index_h
 _refln_index_k
 _refln_index_l
 _refln_F_squared_calc
 _refln_F_squared_meas
 _refln_F_squared_sigma
 _refln_observed_status
   2   0   0       2250.93        736.16       987.93 o
   3   0   0      29093.46      26216.19       546.07 o
   4   0   0       8634.16       8460.50       182.71 o
   5   0   0      15014.74      14755.65       314.61 o
   6   0   0       2283.43       2042.47        53.75 o
   7   0   0      17343.52      17419.32       373.82 o
   8   0   0      13042.61      13531.16       295.88 o
   9   0   0       5708.63       5815.94       138.47 o
  10   0   0       6794.61       6663.93       158.27 o
  11   0   0       2751.20       2809.44        78.88 o
  12   0   0        832.85        816.73        34.96 o
  13   0   0        185.05        190.40        16.56 o
  14   0   0       3860.61       3934.70       108.85 o
  15   0   0       3306.70       3412.66        99.79 o
  16   0   0        681.84        698.27        36.89 o
  17   0   0       1267.26       1338.10        78.93 o
  18   0   0        168.93        146.21        25.60 o
  19   0   0         19.25          4.63        10.93 o
  20   0   0        973.92       1016.05        73.16 o
   1   1   0         11.10         -0.48         0.48 o
   2   1   0        106.51        104.88         5.04 o
   3   1   0          0.04         -0.02         2.16 o
   4   1   0         51.25         52.35         5.04 o
   5   1   0       2180.67       2179.70        54.93 o
   6   1   0       3259.92       3302.24        80.27 o
   7   1   0        664.98        806.71        28.40 o
   8   1   0        983.82       1128.26        37.12 o
   9   1   0       2144.41       2190.50        62.42 o
  10   1   0        531.24        481.17        23.73 o
  11   1   0        378.47        417.31        30.47 o
  12   1   0         24.35         27.83         7.25 o
  13   1   0       1822.32       1897.89        72.66 o
  14   1   0        706.82        743.36        54.87 o
  15   1   0          1.62         -6.86        10.20 o
  16   1   0        347.10        366.12        27.94 o
  17   1   0         89.63         72.04        20.07 o
  18   1   0         12.28          8.67        12.83 o
  19   1   0         84.19        111.65        24.53 o
  20   1   0        290.06        220.03        35.87 o
   0   2   0      20659.14      20928.85       624.39 o
   1   2   0       4233.98       4256.58        77.79 o
   2   2   0       6085.09       6028.38       106.44 o
   3   2   0       4799.82       4464.98        79.21 o
   4   2   0        689.41        691.07        16.47 o
   5   2   0      13944.50      13633.70       291.53 o
   6   2   0       2788.70       2700.30        69.75 o
   7   2   0        166.39        128.87        10.72 o
   8   2   0       7978.08       8486.97       191.97 o
   9   2   0       4986.75       5233.76       126.62 o
  10   2   0       1715.19       1591.79        57.37 o
  11   2   0       2673.14       2705.79        77.14 o
  12   2   0       5787.76       5585.35       146.94 o
  13   2   0        301.44        365.90        19.17 o
  14   2   0        504.84        521.11        24.09 o
  15   2   0       4497.82       4568.03       101.89 o
  16   2   0       1228.58       1307.73        43.57 o
  17   2   0       2353.64       2356.44        84.36 o
  18   2   0       1309.15       1310.28        60.43 o
  19   2   0        923.47        964.53        96.44 o
  20   2   0       1618.88       1628.96        68.70 o
   1   3   0       1673.13       1837.06        47.30 o
   2   3   0       1043.45       1010.69        16.91 o
   3   3   0        483.46        453.65         8.18 o
   4   3   0          7.57         10.12         2.08 o
   5   3   0       1416.41       1411.43        23.85 o
   6   3   0        592.38        667.81        14.37 o
   7   3   0        532.75        706.67        15.71 o
   8   3   0       3108.11       3428.20        53.93 o
   9   3   0        257.42        269.35        11.71 o
  10   3   0       1627.59       1688.16        37.66 o
  11   3   0        749.32        750.59        22.95 o
  12   3   0        655.16        677.65        22.43 o
  13   3   0        228.88        259.54        13.99 o
  14   3   0        470.74        520.52        23.84 o
  15   3   0         99.87         91.33         9.46 o
  16   3   0          1.28         -3.46         6.25 o
  17   3   0         74.81         79.65        13.89 o
  18   3   0        277.10        281.78        25.28 o
  19   3   0          3.87          0.51         8.74 o
  20   3   0         12.59        -10.33        25.71 o
   0   4   0       3054.29       2925.33       111.65 o
   1   4   0        447.72        433.73        15.71 o
   2   4   0        453.76        392.71         7.43 o
   3   4   0       5960.52       6283.48        86.06 o
   4   4   0        533.27        496.18         9.43 o
   5   4   0        144.99        228.46         6.56 o
   6   4   0        782.89        688.77        14.58 o
   7   4   0       4873.78       5043.19        74.14 o
   8   4   0       2671.63       2712.45        44.39 o
   9   4   0        130.91        107.31         7.87 o
  10   4   0       3124.32       3133.68        52.18 o
  11   4   0       4013.96       4046.15        65.50 o
  12   4   0       2651.22       2724.47        48.75 o
  13   4   0       1170.89       1214.88        34.74 o
  14   4   0        559.71        680.65        27.92 o
  15   4   0       3139.35       3194.99        58.52 o
  16   4   0       2680.56       2764.20        53.65 o
  17   4   0       3248.73       3415.77        80.71 o
  18   4   0       2066.13       1990.45        55.74 o
  19   4   0       1516.71       1624.79        67.37 o
   1   5   0         13.02          6.13         4.76 o
   2   5   0        148.52        138.90         3.87 o
   3   5   0        327.40        387.92         8.30 o
   4   5   0       2858.30       3081.11        45.58 o
   5   5   0        134.29        179.28         6.19 o
   6   5   0        434.32        480.72        23.31 o
   7   5   0       2982.87       3066.63        45.11 o
   8   5   0        113.32         99.82         5.02 o
   9   5   0        489.80        468.69        12.88 o
  10   5   0          7.28         13.70         2.87 o
  11   5   0       1154.02       1146.11        25.01 o
  12   5   0        134.54        163.59         8.55 o
  13   5   0          1.67          1.35         2.84 o
  14   5   0       1745.22       1686.61        35.71 o
  15   5   0        339.13        372.13        17.10 o
  16   5   0         67.49         74.21         7.17 o
  17   5   0        162.93        142.02        12.07 o
  18   5   0        170.15        146.84         9.39 o
  19   5   0         51.24         37.49        12.87 o
   0   6   0      12628.01      12397.52       278.12 o
   1   6   0       4463.81       4313.06        77.39 o
   2   6   0       4285.11       3912.53        83.68 o
   3   6   0       6687.21       6603.48        84.75 o
   4   6   0       2204.13       2265.73        35.38 o
   5   6   0       2987.13       2899.86        44.52 o
   6   6   0       3215.50       3318.98        50.67 o
   7   6   0       4450.99       4405.30        75.21 o
   8   6   0       3918.86       3893.92        69.21 o
   9   6   0       1904.22       1890.07        40.39 o
  10   6   0       2987.52       3033.60        54.76 o
  11   6   0       4372.52       4437.19        75.22 o
  12   6   0        801.31        862.15        24.81 o
  13   6   0        535.09        616.75        22.82 o
  14   6   0       1756.52       1845.70        46.01 o
  15   6   0       1931.10       1901.25        48.51 o
  16   6   0       1481.96       1642.67       109.30 o
  17   6   0        456.52        497.60        48.82 o
  18   6   0       1718.81       1865.72        74.05 o
  19   6   0        676.38        702.46        62.21 o
   1   7   0         39.85         42.43         6.06 o
   2   7   0       1418.81       1525.43        47.25 o
   3   7   0        100.03        116.45         5.42 o
   4   7   0        424.13        446.85        11.84 o
   5   7   0        116.06        100.21         5.01 o
   6   7   0        108.19        128.34         6.03 o
   7   7   0        339.45        388.98        13.54 o
   8   7   0         22.71         10.73         3.56 o
   9   7   0        356.67        316.72        16.48 o
  10   7   0        284.19        317.86        14.22 o
  11   7   0        215.35        202.50        12.15 o
  12   7   0         94.72         89.78         8.77 o
  13   7   0         83.10         67.23         7.42 o
  14   7   0          5.27         -1.03         5.89 o
  15   7   0        299.29        349.79        17.74 o
  16   7   0         44.38         27.03        10.03 o
  17   7   0         71.06         50.62        12.45 o
  18   7   0         13.01          0.18        13.41 o
  19   7   0         42.29         50.19        18.38 o
   0   8   0       9030.53       8982.83       213.06 o
   1   8   0       5558.35       5120.75        93.60 o
   2   8   0       1754.30       1611.77        39.50 o
   3   8   0       4079.56       3925.84        69.28 o
   4   8   0       4118.55       4232.90        73.16 o
   5   8   0       3606.01       4119.05        81.12 o
   6   8   0       5038.26       5248.81        93.20 o
   7   8   0        915.14       1018.57        21.00 o
   8   8   0       1934.90       2044.12        42.35 o
   9   8   0       4529.02       4921.03       109.52 o
  10   8   0       1253.08       1280.02        44.23 o
  11   8   0       1620.19       1698.08        41.41 o
  12   8   0        936.64        955.91        29.67 o
  13   8   0        550.28        636.27        24.88 o
  14   8   0       1820.40       1968.79        57.40 o
  15   8   0        909.32        954.66        33.05 o
  16   8   0        287.53        252.27        21.97 o
  17   8   0        430.40        375.71        31.30 o
  18   8   0        592.91        570.25        39.31 o
   1   9   0        419.15        422.30        18.47 o
   2   9   0        640.61        677.24        24.10 o
   3   9   0        799.19        754.15        25.69 o
   4   9   0         11.11         12.32         5.58 o
   5   9   0         12.59         12.25         2.91 o
   6   9   0         13.67         12.17         3.76 o
   7   9   0        119.90        125.84         9.63 o
   8   9   0        229.13        236.82        11.18 o
   9   9   0       1274.39       1335.42        34.98 o
  10   9   0        674.70        668.88        22.19 o
  11   9   0        192.01        215.66        12.99 o
  12   9   0          5.06         -0.20         5.84 o
  13   9   0        369.65        362.98        18.71 o
  14   9   0         44.97         33.76         7.65 o
  15   9   0         10.90          8.30         9.13 o
  16   9   0        254.07        254.43        26.07 o
  17   9   0          0.32        -17.58        17.58 o
  18   9   0        110.43         81.72        25.60 o
   0  10   0       1986.34       1867.45        66.01 o
   1  10   0       1309.14       1214.83        35.51 o
   2  10   0        246.94        238.73        14.60 o
   3  10   0       1110.31       1058.95        32.80 o
   4  10   0        699.82        697.22        29.22 o
   5  10   0        300.28        315.42        29.85 o
   6  10   0       1255.34       1309.73        27.61 o
   7  10   0        621.35        619.24        17.69 o
   8  10   0       2727.48       2996.79        64.70 o
   9  10   0       1298.05       1514.46        63.74 o
  10  10   0         30.17         41.54        11.29 o
  11  10   0        848.53        919.32        30.70 o
  12  10   0       1157.51       1180.72        36.59 o
  13  10   0        632.37        699.56        33.94 o
  14  10   0       1079.43       1055.75        39.55 o
  15  10   0       1446.41       1414.00        83.20 o
  16  10   0        599.62        564.35        51.37 o
  17  10   0        782.76        740.37        60.63 o
  18  10   0        724.33        661.51        59.56 o
   1  11   0         68.18         66.55         8.49 o
   2  11   0        139.17        118.26        11.33 o
   3  11   0         96.50         74.61         9.24 o
   4  11   0          0.80         -2.94         5.99 o
   5  11   0        501.11        575.13        30.73 o
   6  11   0        546.47        609.75        25.40 o
   7  11   0        225.47        205.71        17.10 o
   8  11   0        297.96        264.37        17.42 o
   9  11   0          1.31          1.63         5.86 o
  10  11   0         82.01         67.41        11.15 o
  11  11   0         33.69         27.88        10.84 o
  12  11   0        106.97        126.03        22.90 o
   0  12   0        590.42        488.22        40.44 o
   1  12   0        125.20         93.90        12.98 o
   2  12   0        739.70        658.83        34.04 o
   3  12   0       2217.34       2186.24        72.55 o
   4  12   0        803.78        839.22        39.75 o
   5  12   0        117.92        111.03        14.69 o
   6  12   0        470.65        516.49        52.02 o
   7  12   0       1543.71       1820.15       107.61 o
   8  12   0        560.91        537.81        48.52 o
   9  12   0        304.05        396.11        38.05 o
  10  12   0        776.85        897.71        58.73 o
   1  13   0         34.83         28.02         8.81 o
   2  13   0        141.61        124.82        18.47 o
   3  13   0          8.96          4.24        10.63 o
   4  13   0        278.80        258.99        36.40 o
   5  13   0          4.09         10.04        12.71 o
   6  13   0          6.93         -5.40        17.46 o
   7  13   0        270.03        249.78        38.90 o
   8  13   0         83.12        105.65        27.44 o
   0  14   0        147.47        114.79        22.03 o
   1  14   0        935.00        729.69        55.05 o
   2  14   0       1817.30       1670.25        92.76 o
   3  14   0        771.89        755.93        59.80 o
   4  14   0       1343.14       1300.33        84.69 o
   5  14   0       1193.12       1118.97        80.83 o
   6  14   0        527.53        566.37        57.90 o
   3  15   0         15.81         14.25        18.05 o
   4  15   0          9.61          5.17        16.69 o
 -20   1   1       1223.11       1191.48        77.74 o
 -19   1   1        247.17        208.45        30.35 o
 -18   1   1        972.15       1019.49        67.17 o
 -17   1   1        263.87        322.77        34.68 o
 -16   1   1       1953.88       1844.26       144.28 o
 -15   1   1       1979.83       1918.79        94.96 o
 -14   1   1        192.57        231.37        19.78 o
 -13   1   1        156.22        163.75        15.88 o
 -12   1   1        236.14        262.39        19.00 o
 -11   1   1        879.82        877.59        36.04 o
 -10   1   1       3797.70       3818.38        99.88 o
  -9   1   1       6120.34       6253.89       148.66 o
  -8   1   1        995.51        782.55        29.85 o
  -7   1   1       1332.26       1156.19        37.24 o
  -6   1   1       7586.19       7482.97       168.13 o
  -5   1   1       3236.95       3128.97        76.23 o
  -4   1   1        918.30        752.20        33.52 o
  -3   1   1       2410.58       2205.66        53.89 o
  -2   1   1       6737.43       6406.40       113.71 o
  -1   1   1      14442.49      14146.40       259.53 o
   0   1   1      32688.39      29992.68       441.81 o
   1   1   1      10281.66      10202.51       137.02 o
   2   1   1       2187.26       2098.41        31.57 o
   3   1   1       2671.29       2531.89        57.83 o
   4   1   1       7622.44       7989.28       219.03 o
   5   1   1      16115.06      16252.19       347.10 o
   6   1   1      13015.21      12949.52       281.24 o
   7   1   1       9846.45       9449.07       211.10 o
   8   1   1       7682.39       7572.99       174.38 o
   9   1   1      12022.36      12040.48       268.99 o
  10   1   1       3932.16       3665.94        96.79 o
  11   1   1       4432.03       4236.87       117.38 o
  12   1   1       4871.16       5105.13       131.10 o
  13   1   1        662.90        774.22        65.89 o
  14   1   1       4611.40       4745.33       127.88 o
  15   1   1       5319.49       5353.55       142.63 o
  16   1   1       1663.40       1755.84        65.28 o
  17   1   1       2898.59       3000.16       140.51 o
  18   1   1       1456.54       1432.82        90.03 o
  19   1   1        726.79        693.41        48.96 o
  20   1   1       1713.17       1728.73        82.35 o
  21   1   1        899.14        946.83        42.67 o
  22   1   1        697.06        652.78        51.73 o
 -20   2   1          6.89         -4.51        16.75 o
 -19   2   1         54.17         62.40        15.05 o
 -18   2   1        126.66        122.77        29.57 o
 -17   2   1          0.02        -11.16        13.36 o
 -16   2   1         20.10         -3.78         7.88 o
 -15   2   1        816.05        658.31        38.22 o
 -14   2   1          0.50         -3.72         7.24 o
 -13   2   1        325.42        294.63        25.65 o
 -12   2   1         19.51         18.00         5.72 o
 -11   2   1        863.95        898.45        36.56 o
 -10   2   1        268.92        286.15        32.28 o
  -9   2   1        456.54        388.77        20.74 o
  -8   2   1        431.89        450.89        21.66 o
  -7   2   1         34.98         22.30         5.35 o
  -6   2   1       1177.46       1170.16        28.90 o
  -5   2   1       1400.28       1388.46        31.70 o
  -4   2   1       5453.66       5762.49       104.98 o
  -3   2   1       9169.10       9284.92       148.52 o
  -2   2   1      12772.43      12724.11       284.42 o
  -1   2   1       2992.38       2924.23        96.62 o
   0   2   1        275.63        308.94         8.66 o
   1   2   1       6116.03       6388.12       118.52 o
   2   2   1       1090.00       1065.56        24.59 o
   3   2   1       7101.55       7501.41       133.98 o
   4   2   1        228.60        249.63        12.07 o
   5   2   1       1494.18       1528.53        49.54 o
   6   2   1        988.90       1063.71        25.26 o
   7   2   1        973.44       1084.58        53.12 o
   8   2   1        231.97        250.45        15.81 o
   9   2   1        768.06        931.16        59.15 o
  10   2   1         56.49         68.42        10.42 o
  11   2   1          7.19         15.59         6.36 o
  12   2   1        605.08        655.63        25.60 o
  13   2   1        181.55        178.71        13.69 o
  14   2   1       1628.32       1593.47        47.02 o
  15   2   1        367.64        362.43        20.86 o
  16   2   1         26.21         27.81         7.75 o
  17   2   1          0.19         -5.21         6.02 o
  18   2   1        377.19        408.63        22.93 o
  19   2   1        384.86        364.76        22.58 o
  20   2   1        313.28        325.10        23.09 o
  21   2   1          0.81          8.14        10.27 o
  22   2   1        286.17        274.07        34.09 o
 -20   3   1       1325.87       1294.76        57.87 o
 -19   3   1       1473.64       1478.72        47.48 o
 -18   3   1       3449.70       3683.31        87.42 o
 -17   3   1       3442.50       3520.64        83.05 o
 -16   3   1       4497.69       4413.98        77.12 o
 -15   3   1       2604.97       2753.13        55.07 o
 -14   3   1        327.32        379.32        15.34 o
 -13   3   1       5117.80       5174.53        83.85 o
 -12   3   1       5357.13       5329.77        84.76 o
 -11   3   1       6022.54       5904.79        91.17 o
 -10   3   1       6515.16       6346.70        96.01 o
  -9   3   1       4131.73       4094.70        65.00 o
  -8   3   1      11246.66      11312.07       159.16 o
  -7   3   1       3556.98       3519.11        55.13 o
  -6   3   1       7281.11       6725.85        96.35 o
  -5   3   1       3498.48       3304.93        46.67 o
  -4   3   1       5565.94       5379.00        65.18 o
  -3   3   1      11220.14      10965.66       149.79 o
  -2   3   1       2121.45       1941.81        29.01 o
  -1   3   1      15265.53      15491.69       235.59 o
   0   3   1        663.64        664.15        14.00 o
   1   3   1       1438.80       1274.32        24.68 o
   2   3   1       6037.66       6162.19       126.87 o
   3   3   1        114.69         69.80         3.72 o
   4   3   1       1427.99       1368.80        26.75 o
   5   3   1       3325.53       3480.76        59.39 o
   6   3   1       1786.39       1784.58        37.91 o
   7   3   1       1618.67       1659.67        29.16 o
   8   3   1        989.29        956.18        20.05 o
   9   3   1       1564.20       1558.34        35.08 o
  10   3   1       1243.12       1249.09        31.14 o
  11   3   1         11.13          6.98         4.49 o
  12   3   1       1735.36       1800.92        42.55 o
  13   3   1        485.35        518.18        20.55 o
  14   3   1         14.82          4.74         5.35 o
  15   3   1       2173.53       2124.78        43.60 o
  16   3   1       1242.12       1145.81        29.69 o
  17   3   1        908.74        920.74        34.07 o
  18   3   1        354.35        327.67        36.18 o
  19   3   1        762.06        691.69        39.49 o
  20   3   1       1840.78       1882.52        63.02 o
  21   3   1         75.84         30.70        15.26 o
 -19   4   1        168.98        186.27        18.46 o
 -18   4   1        138.83        142.31        13.17 o
 -17   4   1          0.79          2.84         5.61 o
 -16   4   1          6.04          0.08         5.04 o
 -15   4   1         12.19          5.11         4.65 o
 -14   4   1          0.02         -0.52         3.94 o
 -13   4   1       1143.08       1194.24        28.69 o
 -12   4   1        191.61        164.52         9.40 o
 -11   4   1          2.88          8.33         4.51 o
 -10   4   1        550.40        567.35        16.46 o
  -9   4   1        283.78        278.40        10.57 o
  -8   4   1         45.76         62.80         4.94 o
  -7   4   1       1142.21       1203.79        22.65 o
  -6   4   1       1787.80       1892.45        30.66 o
  -5   4   1         31.92         19.25         2.24 o
  -4   4   1        301.85        360.28         9.06 o
  -3   4   1        854.36       1018.71        18.19 o
  -2   4   1        220.25        181.20         5.84 o
  -1   4   1       1718.29       1783.38        25.19 o
   0   4   1        324.38        348.73         9.47 o
   1   4   1        643.81        642.22        13.41 o
   2   4   1        241.78        231.94         6.71 o
   3   4   1       1561.97       1716.66        25.36 o
   4   4   1         20.27         30.83         2.96 o
   5   4   1        413.75        429.50        12.70 o
   6   4   1        410.52        452.66        19.11 o
   7   4   1        650.32        779.45        21.03 o
   8   4   1        476.47        501.78        16.59 o
   9   4   1          3.61         -0.62         3.51 o
  10   4   1        336.66        346.39         8.87 o
  11   4   1         14.10         15.12         3.07 o
  12   4   1        193.84        207.51         7.74 o
  13   4   1          1.81          0.61         2.62 o
  14   4   1         39.09         33.21         5.19 o
  15   4   1        113.50        114.56         6.87 o
  16   4   1          3.19          1.23         3.16 o
  17   4   1          1.77         -2.44         3.44 o
  18   4   1          6.69         12.60         4.64 o
  19   4   1         19.13          5.95         8.76 o
  20   4   1          7.16          9.15        11.58 o
 -19   5   1        491.28        499.69        33.81 o
 -18   5   1       1545.43       1493.67        55.49 o
 -17   5   1       2142.23       2218.99        64.54 o
 -16   5   1       2674.05       2724.59        60.35 o
 -15   5   1       1191.35       1231.81        30.82 o
 -14   5   1        249.91        300.84        15.52 o
 -13   5   1       6173.57       6405.43       100.28 o
 -12   5   1       5206.20       5469.74        86.76 o
 -11   5   1        593.44        620.62        18.04 o
 -10   5   1       4088.24       4312.06        64.43 o
  -9   5   1       3802.28       3727.28        56.32 o
  -8   5   1       3911.74       3990.61        58.51 o
  -7   5   1       5893.23       5973.26        81.50 o
  -6   5   1       3433.96       3333.36        44.62 o
  -5   5   1       7594.56       7699.33        92.92 o
  -4   5   1       3139.74       3063.98        48.17 o
  -3   5   1       1613.51       1526.62        25.30 o
  -2   5   1       4379.51       4285.56        55.26 o
  -1   5   1       5271.04       5404.06        65.68 o
   0   5   1       4034.44       3953.63        81.28 o
   1   5   1       4440.82       4619.94        54.37 o
   2   5   1       6253.07       6299.53        76.95 o
   3   5   1       1370.80       1304.62        19.85 o
   4   5   1       2382.56       2409.49        41.08 o
   5   5   1        580.41        473.25        20.40 o
   6   5   1        499.58        435.79        13.81 o
   7   5   1       5696.94       6078.88       114.75 o
   8   5   1       2391.84       2497.77        49.29 o
   9   5   1       2226.49       2289.73        47.56 o
  10   5   1       1907.97       2063.12        45.22 o
  11   5   1       1507.71       1539.71        37.99 o
  12   5   1        710.95        734.92        24.70 o
  13   5   1         12.98         20.83         5.15 o
  14   5   1       1085.95       1151.65        34.57 o
  15   5   1       2273.91       2287.34        55.21 o
  16   5   1       1689.06       1765.49        66.18 o
  17   5   1       1391.69       1360.52        58.64 o
  18   5   1        818.00        924.62        55.82 o
  19   5   1        900.06        887.83        40.92 o
 -19   6   1         21.52          2.62        10.33 o
 -18   6   1         34.82         22.65         9.54 o
 -17   6   1          7.18         10.42         5.91 o
 -16   6   1         82.86         94.35         8.96 o
 -15   6   1         42.05         37.16         5.44 o
 -14   6   1        190.97        186.20        10.53 o
 -13   6   1         68.04         55.27         5.83 o
 -12   6   1         42.68         53.74         5.75 o
 -11   6   1        290.27        271.07        10.85 o
 -10   6   1          9.90          6.62         2.82 o
  -9   6   1          7.54         16.02         3.24 o
  -8   6   1       2581.76       2878.55        45.11 o
  -7   6   1       1461.05       1582.36        28.73 o
  -6   6   1         35.59         34.02         3.58 o
  -5   6   1        361.21        306.74         9.76 o
  -4   6   1        176.62        180.84         6.66 o
  -3   6   1       1182.10       1151.33        22.82 o
  -2   6   1       2731.79       2805.15        35.59 o
  -1   6   1         23.38         12.84         1.87 o
   0   6   1        867.25        842.42        28.86 o
   1   6   1       1439.46       1562.16        25.94 o
   2   6   1        211.86        202.56         5.20 o
   3   6   1       1382.26       1500.02        22.53 o
   4   6   1        488.65        457.17        15.87 o
   5   6   1         77.59         86.54         4.01 o
   6   6   1          1.41          2.60         2.28 o
   7   6   1        186.65        195.20         9.00 o
   8   6   1        315.53        343.06        13.57 o
   9   6   1         89.59         96.19         7.91 o
  10   6   1         61.23         64.79         6.82 o
  11   6   1         35.80         54.24         9.37 o
  12   6   1        387.27        402.97        17.95 o
  13   6   1        432.88        432.68        19.44 o
  14   6   1        820.81        841.05        29.12 o
  15   6   1          5.35         -3.17         6.57 o
  16   6   1         78.54         74.95        15.47 o
  17   6   1        179.63        188.72        18.37 o
  18   6   1        108.47        114.11        18.48 o
  19   6   1         67.06         66.98        15.66 o
 -19   7   1        269.56        296.34        41.96 o
 -18   7   1        783.72        797.35        66.10 o
 -17   7   1        413.51        440.47        33.73 o
 -16   7   1        289.46        240.41        22.60 o
 -15   7   1        646.97        614.10        24.28 o
 -14   7   1        328.37        307.44        12.26 o
 -13   7   1        232.55        251.26        13.05 o
 -12   7   1        210.00        222.54        13.62 o
 -11   7   1        138.00        138.82         9.16 o
 -10   7   1       2911.12       2948.52        47.83 o
  -9   7   1       1882.31       1876.39        33.32 o
  -8   7   1        231.93        228.36         8.76 o
  -7   7   1       1130.64       1171.20        24.17 o
  -6   7   1       1115.94       1083.32        22.60 o
  -5   7   1       2492.54       2460.73        50.37 o
  -4   7   1       1551.00       1553.09        31.97 o
  -3   7   1       3007.38       2875.82        47.26 o
  -2   7   1       2196.73       2143.05        36.40 o
  -1   7   1       3305.18       3284.58        83.96 o
   0   7   1       8544.39       8690.34       169.91 o
   1   7   1       2505.37       2442.49        62.07 o
   2   7   1       2174.78       2085.58        35.09 o
   3   7   1       2213.90       2122.49        29.79 o
   4   7   1       7015.61       7277.41        88.38 o
   5   7   1       7236.49       7668.67       102.44 o
   6   7   1       3168.25       3183.11        73.93 o
   7   7   1       5156.17       5273.94        75.86 o
   8   7   1       4039.25       4220.44        64.41 o
   9   7   1       5423.57       5816.45        92.46 o
  10   7   1       1799.41       1886.37        52.37 o
  11   7   1       3184.66       3291.19        61.21 o
  12   7   1       5218.61       5552.59       101.98 o
  13   7   1        966.96       1133.11        33.73 o
  14   7   1       2580.22       2664.69        60.67 o
  15   7   1       2263.44       2300.82        50.75 o
  16   7   1       2129.57       2238.96        68.41 o
  17   7   1       1390.09       1539.01        78.99 o
  18   7   1        639.75        614.07        50.60 o
  19   7   1       1363.72       1251.04        90.86 o
 -18   8   1         52.42         38.59        13.02 o
 -17   8   1        170.56        164.68        20.17 o
 -16   8   1          0.52          0.51         8.48 o
 -15   8   1          0.43         -6.68         7.54 o
 -14   8   1         10.07         -3.05         6.72 o
 -13   8   1        316.46        282.00        18.09 o
 -12   8   1          7.14          3.42         4.72 o
 -11   8   1          1.16         -2.09         4.74 o
 -10   8   1          9.39          8.20         4.65 o
  -9   8   1       1152.43       1059.84        37.60 o
  -8   8   1          0.14          3.01         3.92 o
  -7   8   1        453.61        486.01        16.06 o
  -6   8   1        605.57        656.07        19.61 o
  -5   8   1         46.03         54.72         5.01 o
  -4   8   1        457.90        481.49        12.95 o
  -3   8   1        148.89        139.98         4.03 o
  -2   8   1        117.88         80.91         9.91 o
  -1   8   1        679.28        605.36        26.25 o
   0   8   1         48.02         43.69         9.63 o
   1   8   1         85.95         97.33         8.32 o
   2   8   1        205.27        194.83        11.36 o
   3   8   1         22.09         23.75         2.26 o
   4   8   1         87.85         92.66         4.21 o
   5   8   1         64.32         68.40         4.67 o
   6   8   1        549.48        589.36        12.85 o
   7   8   1        322.14        327.01        19.92 o
   8   8   1         12.36         11.44         3.62 o
   9   8   1        422.83        438.99        16.50 o
  10   8   1         55.57         78.76        10.31 o
  11   8   1         77.70         80.55         7.21 o
  12   8   1         60.09         74.68         7.54 o
  13   8   1         76.61         90.56         9.19 o
  14   8   1         85.05         83.64        10.57 o
  15   8   1          4.66          6.46         5.73 o
  16   8   1          0.09         -4.79         7.58 o
  17   8   1        159.50        162.25        23.19 o
  18   8   1         81.97         46.60        27.02 o
 -18   9   1        692.29        808.25        65.62 o
 -17   9   1        729.00        807.22       106.39 o
 -16   9   1        563.71        629.29        37.23 o
 -15   9   1       1887.53       1994.59        62.88 o
 -14   9   1        743.84        831.45        35.85 o
 -13   9   1        367.66        390.74        23.46 o
 -12   9   1        738.26        777.64        37.07 o
 -11   9   1        615.63        586.92        31.59 o
 -10   9   1        938.17        879.94        57.59 o
  -9   9   1       2741.62       2722.66       118.42 o
  -8   9   1       1693.64       1834.80        46.47 o
  -7   9   1        182.02        217.33        11.03 o
  -6   9   1       2107.70       2315.61        50.26 o
  -5   9   1       1593.48       1709.30        35.27 o
  -4   9   1        574.41        579.24        26.66 o
  -3   9   1       1240.13       1173.53        46.89 o
  -2   9   1       1586.13       1606.77        49.27 o
  -1   9   1       4353.39       4229.50        82.32 o
   0   9   1       1873.70       1795.39        43.96 o
   1   9   1        466.12        403.42        23.79 o
   2   9   1       2487.23       2368.93        53.08 o
   3   9   1       2005.79       1926.61        60.17 o
   4   9   1        571.50        562.22        21.84 o
   5   9   1       2722.97       2867.19        43.48 o
   6   9   1       4005.19       4227.93        56.98 o
   7   9   1        739.30        788.19        19.29 o
   8   9   1       1513.87       1693.84        44.67 o
   9   9   1       2711.93       2913.52        60.84 o
  10   9   1        805.81        908.77        40.95 o
  11   9   1        458.65        495.73        18.28 o
  12   9   1       2145.20       2277.16        58.61 o
  13   9   1       1801.86       1934.37        47.27 o
  14   9   1        835.21        853.44        32.87 o
  15   9   1        988.13        950.22        37.48 o
  16   9   1        503.21        383.63        33.36 o
  17   9   1       1104.86        931.06        52.68 o
  18   9   1        531.09        438.04        50.54 o
 -18  10   1          3.73         -9.44        21.20 o
 -17  10   1         15.33         -8.97        20.90 o
 -16  10   1        201.07        223.83        32.07 o
 -15  10   1         15.18          3.98        16.27 o
 -14  10   1         11.17          7.84        11.34 o
 -13  10   1         92.64         95.87        13.18 o
 -12  10   1          2.98          0.87         9.39 o
 -11  10   1        167.85        159.91        16.51 o
 -10  10   1          0.81          2.60         5.83 o
  -9  10   1        283.94        270.59        19.09 o
  -8  10   1         64.79         70.77        10.38 o
  -7  10   1        244.79        266.15        18.72 o
  -6  10   1         24.25         14.87         4.94 o
  -5  10   1         27.02         21.14         8.28 o
  -4  10   1        454.98        510.13        26.18 o
  -3  10   1        374.06        368.23        22.10 o
  -2  10   1        283.95        287.14        19.06 o
  -1  10   1        894.21        875.80        29.16 o
   0  10   1        491.44        517.34        21.53 o
   1  10   1         18.61          8.40         5.13 o
   2  10   1        797.97        663.03        26.28 o
   3  10   1         19.18         26.25         7.02 o
   4  10   1          0.11         -0.68         5.40 o
   5  10   1        170.63        132.80        12.13 o
   6  10   1       1913.88       1954.31        77.91 o
   7  10   1        660.37        682.00        21.80 o
   8  10   1       1021.83       1014.75        23.29 o
   9  10   1         51.42         49.38         5.56 o
  10  10   1         10.80          7.37         4.87 o
  11  10   1         20.61         15.45         5.62 o
  12  10   1         16.00         10.74         6.05 o
  13  10   1         23.50         18.81         7.00 o
  14  10   1         28.77         26.69        11.86 o
 -14  11   1       1100.13       1017.53        64.67 o
 -13  11   1       1775.23       1762.84        86.76 o
 -12  11   1       2073.12       2182.46        96.98 o
 -11  11   1        786.99        819.72        49.05 o
 -10  11   1       1355.40       1279.90        61.70 o
  -9  11   1       1480.39       1449.16        63.37 o
  -8  11   1        899.70       1069.12        35.84 o
  -7  11   1       3173.56       2916.15        53.99 o
  -6  11   1       2686.93       2972.96       317.72 o
  -5  11   1        238.77        211.74        20.95 o
  -4  11   1        852.47        798.24        43.69 o
  -3  11   1       2893.86       2862.63        65.27 o
  -2  11   1       2038.64       1973.70        50.38 o
  -1  11   1         93.58         97.89        10.13 o
   0  11   1        515.29        448.28        25.90 o
   1  11   1       2641.45       2500.66        75.39 o
   2  11   1        654.56        625.27        24.82 o
   3  11   1        758.16        747.96        30.88 o
   4  11   1        518.77        489.32        43.20 o
   5  11   1        295.41        313.16        19.17 o
   6  11   1        580.30        617.48        41.51 o
   7  11   1        240.41        195.05        16.42 o
   8  11   1       1432.98       1493.04        53.50 o
   9  11   1        489.99        488.86        26.95 o
  10  11   1         63.65         87.92        10.29 o
  11  11   1        631.84        687.76        35.03 o
  12  11   1        257.94        236.10        30.90 o
  -9  12   1          8.08          3.91         5.96 o
  -8  12   1        166.75        153.86        36.05 o
  -7  12   1        879.61        954.70        72.63 o
  -6  12   1         25.85         58.94        11.51 o
  -5  12   1          8.70          9.29         7.29 o
  -4  12   1         87.62         90.30        13.86 o
  -3  12   1         11.00          7.39         6.76 o
  -2  12   1         19.84         20.48         8.33 o
  -1  12   1         61.02         55.95        10.50 o
   0  12   1        397.98        347.46        20.82 o
   1  12   1        156.68        160.87        14.45 o
   2  12   1         47.47         26.80         8.63 o
   3  12   1         41.05         36.51         9.57 o
   4  12   1         51.81         35.28         9.16 o
   5  12   1        121.96        138.83        24.73 o
   6  12   1         42.52         26.25        19.95 o
   7  12   1          0.12        -13.08        14.81 o
   8  12   1        295.18        369.26        36.87 o
   9  12   1          0.21          2.17        15.20 o
  10  12   1          2.98          0.31        17.49 o
  -8  13   1        411.55        498.14        54.87 o
  -7  13   1       1642.30       1917.01       112.06 o
  -6  13   1        452.18        560.97        54.58 o
  -5  13   1        415.74        450.86        47.21 o
  -4  13   1       1866.99       1957.53        71.27 o
  -3  13   1       1175.47       1185.23        50.91 o
  -2  13   1       1560.50       1471.02        73.55 o
  -1  13   1        335.45        304.54        41.84 o
   0  13   1        157.36        153.34        16.86 o
   1  13   1       1138.83       1058.25        46.00 o
   2  13   1       1838.09       1782.04        63.29 o
   3  13   1       1141.84        904.34        67.40 o
   4  13   1        413.55        391.42        44.36 o
   5  13   1       1120.66       1243.44        83.91 o
   6  13   1       1111.43       1225.39        86.76 o
   7  13   1        325.51        360.95        48.16 o
   8  13   1        526.07        733.96        70.55 o
  -6  14   1         10.38         -5.64        13.36 o
  -5  14   1          5.29          5.17        13.96 o
  -4  14   1          0.03          4.75        14.19 o
  -3  14   1        107.97        139.86        26.31 o
  -2  14   1         42.60         32.01        13.42 o
  -1  14   1         25.11         26.73         9.06 o
   0  14   1         16.29         -4.04        16.69 o
   1  14   1         74.92         25.36        16.93 o
   2  14   1        225.98        200.13        31.89 o
   3  14   1         61.02         52.20        20.90 o
   4  14   1         22.89         10.16        19.89 o
   5  14   1         21.93         22.03        16.39 o
   6  14   1          0.81         -5.94        24.88 o
  -4  15   1        587.05        588.29        55.82 o
   2  15   1       1010.66        863.90        65.74 o
   3  15   1        769.45        625.40        57.25 o
 -19   0   2       1207.99       1195.69        75.06 o
 -18   0   2       2261.52       2298.98       111.05 o
 -17   0   2       1199.52       1204.25        71.80 o
 -16   0   2       1696.44       1786.41        66.29 o
 -15   0   2       1284.45       1237.45        51.33 o
 -14   0   2        940.08        936.97        42.12 o
 -13   0   2        251.99        250.40        20.21 o
 -12   0   2       1339.98       1308.91        81.83 o
 -11   0   2       2638.31       2588.08        77.11 o
 -10   0   2        800.63        748.62        48.67 o
  -9   0   2       8062.86       8810.99       204.11 o
  -8   0   2        250.29        358.42        28.65 o
  -7   0   2       2671.35       3126.37        82.55 o
  -6   0   2      10708.58      11002.23       343.43 o
  -5   0   2        177.79        223.59        18.83 o
  -4   0   2        407.05        421.71        26.37 o
  -3   0   2       3352.84       3474.48       117.65 o
  -2   0   2        138.42        117.66         7.05 o
  -1   0   2      10087.21      10537.86       160.31 o
   0   0   2        803.74        720.08        20.69 o
   1   0   2        641.85        670.28        19.77 o
   2   0   2      12308.45      12482.00       220.76 o
   3   0   2         31.63         62.09         4.89 o
   4   0   2       3876.59       3795.40        75.81 o
   5   0   2       4647.99       4983.74       122.49 o
   6   0   2       2530.19       2707.43        58.30 o
   7   0   2       5035.73       5349.58       104.72 o
   8   0   2       1796.97       1639.53        41.30 o
   9   0   2       4433.51       4464.96        91.78 o
  10   0   2       1343.72       1277.40        36.66 o
  11   0   2      12594.95      12303.22       227.73 o
  12   0   2       4615.72       4675.97       102.46 o
  13   0   2         86.22         87.96        10.11 o
  14   0   2       7866.37       7811.27       156.43 o
  15   0   2       4999.64       5099.62       122.98 o
  16   0   2       3702.76       3754.43       110.33 o
  17   0   2       3477.37       3448.35       105.05 o
  18   0   2       1488.79       1386.69        58.34 o
  19   0   2       2831.89       2866.45        94.96 o
  20   0   2       1653.79       1557.12        83.20 o
  21   0   2       1954.89       2016.95        99.53 o
 -19   1   2          4.60         -4.10        15.08 o
 -18   1   2          2.88          3.86        14.31 o
 -17   1   2        381.04        364.04        36.88 o
 -16   1   2        293.35        302.37        24.76 o
 -15   1   2        460.23        463.97        29.50 o
 -14   1   2        753.20        666.12        35.05 o
 -13   1   2        140.65        172.25        17.85 o
 -12   1   2          1.40          2.35         5.73 o
 -11   1   2          2.45         -0.17         6.86 o
 -10   1   2       1264.66       1226.49        44.82 o
  -9   1   2         43.21         15.30         7.75 o
  -8   1   2         32.09         39.94         7.17 o
  -7   1   2        832.79        869.55        37.35 o
  -6   1   2        259.20        280.98        19.92 o
  -5   1   2         39.35         39.85         8.20 o
  -4   1   2       1741.06       1817.95        71.20 o
  -3   1   2        642.60        639.69        32.96 o
  -2   1   2       6313.50       6942.52       149.18 o
  -1   1   2       6465.89       6623.12       105.11 o
   0   1   2       5508.35       5604.93        81.07 o
   1   1   2      14860.68      15233.16       206.44 o
   2   1   2        524.55        545.67        14.70 o
   3   1   2       1484.06       1411.53        25.28 o
   4   1   2        740.04        709.79        17.06 o
   5   1   2       3097.46       2840.83        79.05 o
   6   1   2       2845.98       2980.96        54.10 o
   7   1   2        186.49        243.37        10.40 o
   8   1   2        462.94        441.56        15.07 o
   9   1   2        663.60        666.46        19.92 o
  10   1   2         24.67         28.52         4.50 o
  11   1   2       1387.24       1442.65        34.79 o
  12   1   2       1936.93       1890.13        42.90 o
  13   1   2         19.40         17.47         5.03 o
  14   1   2         42.64         28.74         5.61 o
  15   1   2        284.06        276.61        15.00 o
  16   1   2        119.35         97.40        11.14 o
  17   1   2          0.07         -2.15         5.07 o
  18   1   2         16.65         18.42         6.60 o
  19   1   2        123.27        148.40        14.54 o
  20   1   2         55.98         58.41        11.06 o
  21   1   2         15.32         14.29         9.00 o
  22   1   2          1.22          8.25        12.29 o
 -20   2   2       1014.41       1040.63        65.98 o
 -19   2   2        675.60        653.95        29.84 o
 -18   2   2       1888.04       1981.09        56.81 o
 -17   2   2       1747.86       1846.40        53.49 o
 -16   2   2       2631.89       2571.52        73.20 o
 -15   2   2       1877.36       2018.08        58.34 o
 -14   2   2        397.43        394.48        38.87 o
 -13   2   2       1642.03       1521.20        46.34 o
 -12   2   2       2331.08       2160.57        74.43 o
 -11   2   2       5641.99       5564.87       120.39 o
 -10   2   2       3796.39       3813.90        82.21 o
  -9   2   2       4322.78       4364.81        90.44 o
  -8   2   2       7907.56       8019.80       151.46 o
  -7   2   2        886.75        731.15        23.44 o
  -6   2   2       3205.35       3096.50        78.80 o
  -5   2   2       2191.39       2086.06        46.95 o
  -4   2   2       7992.12       8040.05       142.89 o
  -3   2   2       6136.79       5944.55       137.10 o
  -2   2   2        162.94         87.42         8.30 o
  -1   2   2      58653.61      58958.36      1003.61 o
   0   2   2      19234.62      18608.31       251.97 o
   1   2   2       3322.65       3754.69        57.01 o
   2   2   2       5360.31       4961.95        72.91 o
   3   2   2      10908.09      10962.63       150.53 o
   4   2   2       1941.55       1847.34        34.00 o
   5   2   2       1143.28        991.04        28.27 o
   6   2   2      12712.58      13239.73       234.99 o
   7   2   2       7769.87       7786.77       125.79 o
   8   2   2       1059.67       1038.59        25.40 o
   9   2   2       1706.24       1567.99        34.94 o
  10   2   2       2617.16       2532.38        51.02 o
  11   2   2       3777.30       3688.45        62.17 o
  12   2   2        296.07        295.87        12.49 o
  13   2   2       1143.23       1113.78        27.53 o
  14   2   2       4869.97       4792.46        80.04 o
  15   2   2       1042.03       1053.31        27.87 o
  16   2   2       1802.18       1737.90        45.40 o
  17   2   2       1255.73       1266.73        49.46 o
  18   2   2        199.26        173.72        14.72 o
  19   2   2       1257.10       1319.54        40.14 o
  20   2   2        805.54        786.18        38.21 o
  21   2   2        580.73        618.34        52.20 o
  22   2   2        752.14        644.82        54.10 o
 -19   3   2         32.91         21.48         7.73 o
 -18   3   2        152.89        151.93        14.08 o
 -17   3   2         19.96         18.04         7.03 o
 -16   3   2        123.46        143.97        10.67 o
 -15   3   2       1250.02       1230.63        31.90 o
 -14   3   2         14.28         15.48         4.52 o
 -13   3   2          0.34         -0.40         4.08 o
 -12   3   2        555.26        574.24        18.81 o
 -11   3   2         23.28         18.07         4.13 o
 -10   3   2        279.04        265.89        14.30 o
  -9   3   2        320.61        340.71        12.62 o
  -8   3   2        337.20        332.65        12.01 o
  -7   3   2        164.68        172.35        10.81 o
  -6   3   2         18.59         15.11         3.29 o
  -5   3   2       1049.12       1101.58        22.84 o
  -4   3   2        164.67        173.06         7.48 o
  -3   3   2       2161.22       2301.77        51.48 o
  -2   3   2        240.38        241.82        16.21 o
  -1   3   2       3197.12       3362.19        58.41 o
   0   3   2        617.65        690.77        18.56 o
   1   3   2       6923.66       6901.51        83.78 o
   2   3   2         36.89         33.39         2.58 o
   3   3   2       1535.29       1541.05        23.64 o
   4   3   2        157.71        179.84         6.33 o
   5   3   2        644.32        825.21        22.54 o
   6   3   2       7224.15       7969.87       197.68 o
   7   3   2        692.47        713.30        18.94 o
   8   3   2        384.46        472.84        12.33 o
   9   3   2         64.25         71.41         4.87 o
  10   3   2        902.01        890.80        22.40 o
  11   3   2        767.81        799.27        20.68 o
  12   3   2         64.74         42.89         7.45 o
  13   3   2         46.07         49.54         5.84 o
  14   3   2        177.83        178.00         9.62 o
  15   3   2         33.52         31.26         4.97 o
  16   3   2         27.25         22.40         5.95 o
  17   3   2         36.19         34.23         6.75 o
  18   3   2        162.07        154.53        12.34 o
  19   3   2        276.53        277.40        16.85 o
  20   3   2         93.84         96.03        22.21 o
  21   3   2        126.09        141.34        26.66 o
 -19   4   2        887.55        839.83        34.07 o
 -18   4   2        974.43        991.20        36.64 o
 -17   4   2        738.86        754.44        30.70 o
 -16   4   2       2534.84       2514.08        65.33 o
 -15   4   2       1048.17       1052.28        28.97 o
 -14   4   2        251.74        308.85        14.30 o
 -13   4   2       4841.99       4734.94        79.73 o
 -12   4   2       5398.66       5303.40        86.05 o
 -11   4   2       3052.40       2958.88        53.49 o
 -10   4   2       2944.04       3034.47        63.68 o
  -9   4   2       6406.83       6391.40        89.84 o
  -8   4   2       7814.53       7681.98       127.40 o
  -7   4   2       4217.87       4221.38        75.34 o
  -6   4   2       9624.56       9462.94       135.09 o
  -5   4   2       6093.05       5989.61        88.80 o
  -4   4   2       9238.54       9136.85       129.68 o
  -3   4   2       7201.96       6816.19        99.43 o
  -2   4   2       5799.25       5499.77        92.90 o
  -1   4   2      25120.39      24871.91       334.28 o
   0   4   2      10103.83       9773.82       137.13 o
   1   4   2      13104.35      12731.20       160.62 o
   2   4   2       9898.27       9958.40       177.99 o
   3   4   2       2127.12       1979.60        29.06 o
   4   4   2       5936.71       5807.52        77.52 o
   5   4   2       5565.13       5569.72        84.08 o
   6   4   2       2152.48       2168.88        43.11 o
   7   4   2       2661.97       2548.00        41.43 o
   8   4   2       6709.23       6972.20       117.06 o
   9   4   2       2600.97       2755.80        55.67 o
  10   4   2       1872.06       1838.62        38.26 o
  11   4   2        900.53        884.59        30.96 o
  12   4   2          3.42          2.49         2.45 o
  13   4   2       1007.95        972.27        22.21 o
  14   4   2       2138.77       2030.57        51.64 o
  15   4   2        596.82        554.95        16.94 o
  16   4   2        432.32        412.40        13.99 o
  17   4   2        703.93        656.91        19.11 o
  18   4   2        319.82        310.37        14.53 o
  19   4   2        198.67        169.20        18.35 o
  20   4   2          4.56         -4.93        12.53 o
 -19   5   2        392.41        350.30        58.17 o
 -18   5   2         68.71         52.20        10.13 o
 -17   5   2          0.08         -0.40         7.19 o
 -16   5   2         30.05         22.61         8.56 o
 -15   5   2        618.14        613.50        21.27 o
 -14   5   2       1589.74       1691.94        35.86 o
 -13   5   2        258.27        249.00        11.93 o
 -12   5   2         34.37         20.97         4.65 o
 -11   5   2       1391.83       1426.59        32.72 o
 -10   5   2        117.74        120.37         8.83 o
  -9   5   2        156.10        139.29         9.21 o
  -8   5   2          0.28          0.90         3.46 o
  -7   5   2        151.39        168.27        11.27 o
  -6   5   2         50.45         52.64         5.63 o
  -5   5   2        183.49        195.81         8.37 o
  -4   5   2         17.56         20.92         3.10 o
  -3   5   2        752.93        846.39        19.18 o
  -2   5   2        694.47        721.28        23.82 o
  -1   5   2        494.70        570.83        15.19 o
   0   5   2        560.91        546.89        15.51 o
   1   5   2       1383.29       1450.55        27.02 o
   2   5   2       1237.10       1165.24        21.78 o
   3   5   2        694.58        738.09        16.37 o
   4   5   2        749.03        765.67        14.60 o
   5   5   2        347.81        333.98        13.91 o
   6   5   2         71.57         85.16         6.02 o
   7   5   2       2853.07       2970.68        51.52 o
   8   5   2        724.62        749.04        22.19 o
   9   5   2        112.05         98.70         8.06 o
  10   5   2       1571.63       1543.08        37.81 o
  11   5   2        193.61        171.21        10.53 o
  12   5   2        797.02        751.60        23.33 o
  13   5   2         16.17          5.05         4.73 o
  14   5   2         16.04         28.24         6.06 o
  15   5   2        197.15        168.36        11.87 o
  16   5   2          9.63         11.55         7.80 o
  17   5   2        292.64        253.41        21.65 o
  18   5   2         46.64         54.20        11.92 o
  19   5   2        154.06        158.64        18.42 o
 -19   6   2        960.12        978.25        47.43 o
 -18   6   2        749.55        742.63        61.20 o
 -17   6   2        616.07        658.29        26.25 o
 -16   6   2       1111.00       1162.22        34.84 o
 -15   6   2        442.47        411.65        18.94 o
 -14   6   2       1376.67       1453.13        32.61 o
 -13   6   2        421.93        465.43        22.08 o
 -12   6   2       1901.91       1948.53        54.33 o
 -11   6   2       1711.18       1797.51        42.11 o
 -10   6   2        368.68        398.97        16.24 o
  -9   6   2       1870.95       1827.14        40.90 o
  -8   6   2        629.29        636.28        20.07 o
  -7   6   2       2919.84       3089.92        52.36 o
  -6   6   2        621.05        572.55        15.85 o
  -5   6   2        649.74        632.47        19.77 o
  -4   6   2       6816.22       7137.42       105.12 o
  -3   6   2        573.81        466.13        12.35 o
  -2   6   2        251.35        181.86         6.18 o
  -1   6   2       5445.31       5698.35        79.43 o
   0   6   2       4600.83       4658.61        85.08 o
   1   6   2       1386.12       1239.87        23.74 o
   2   6   2       3121.35       3087.40        45.91 o
   3   6   2       1600.76       1563.78        27.31 o
   4   6   2       1601.33       1601.72        28.42 o
   5   6   2       3555.02       3784.30        56.49 o
   6   6   2       1707.51       1771.14        32.27 o
   7   6   2       3408.00       3605.75        56.30 o
   8   6   2       1994.15       2047.37        45.03 o
   9   6   2       2806.41       2827.41        57.29 o
  10   6   2       3020.58       3063.51        58.43 o
  11   6   2       1352.01       1357.90        50.75 o
  12   6   2       1315.58       1401.25        34.33 o
  13   6   2       1080.01       1141.78        31.05 o
  14   6   2       2461.66       2431.46        74.91 o
  15   6   2       1928.34       1851.21        44.13 o
  16   6   2       1786.38       1712.56        59.34 o
  17   6   2       1744.69       1777.62        85.37 o
  18   6   2        935.27        943.64        58.13 o
 -18   7   2         31.15          3.92        12.24 o
 -17   7   2          0.38          4.76         7.39 o
 -16   7   2          3.87         -0.07         4.93 o
 -15   7   2          9.24         10.46         4.75 o
 -14   7   2        133.94        151.35        11.04 o
 -13   7   2         55.85         54.28         6.83 o
 -12   7   2          2.58         -1.04         3.80 o
 -11   7   2         30.58         27.07         5.13 o
 -10   7   2        726.70        737.64        23.04 o
  -9   7   2       1438.35       1431.44        34.57 o
  -8   7   2       1778.12       1805.87        35.36 o
  -7   7   2         76.37         87.51         6.13 o
  -6   7   2       1029.23       1047.22        23.49 o
  -5   7   2          6.73          4.25         2.19 o
  -4   7   2         91.19         81.26         4.94 o
  -3   7   2          0.45          1.25         1.60 o
  -2   7   2         91.95         77.40         3.92 o
  -1   7   2         41.68         39.48         3.06 o
   0   7   2         10.48         12.16         5.18 o
   1   7   2         28.79         19.96         4.11 o
   2   7   2       2472.32       2572.22        45.08 o
   3   7   2          1.66          2.09         1.75 o
   4   7   2        250.71        279.78         8.10 o
   5   7   2          2.70          5.97         1.54 o
   6   7   2         28.35         33.14         3.98 o
   7   7   2        373.83        393.94        13.33 o
   8   7   2          8.16         12.72         3.59 o
   9   7   2        535.23        509.06        20.16 o
  10   7   2       1118.77       1161.82        27.70 o
  11   7   2        203.43        194.56        11.89 o
  12   7   2         14.04         13.43         6.06 o
  13   7   2          1.99         -2.20         3.95 o
  14   7   2        235.92        222.30        12.61 o
  15   7   2        239.97        228.13        14.27 o
  16   7   2         65.76         47.39        12.74 o
  17   7   2          0.03          3.89         8.90 o
  18   7   2         58.59         38.41        17.40 o
 -18   8   2        808.13        767.83        40.56 o
 -17   8   2        708.43        733.69        65.59 o
 -16   8   2       1981.43       2176.61       106.26 o
 -15   8   2       1521.99       1640.63        53.04 o
 -14   8   2        268.30        260.83        16.31 o
 -13   8   2        194.55        214.85        13.28 o
 -12   8   2       1328.51       1494.34        44.58 o
 -11   8   2        816.34        852.32        25.61 o
 -10   8   2       1046.40       1052.28        28.64 o
  -9   8   2       2692.83       2839.58        57.15 o
  -8   8   2        622.67        695.32        18.73 o
  -7   8   2        143.77        147.88         7.94 o
  -6   8   2        333.98        353.72        15.13 o
  -5   8   2        316.50        289.81        11.46 o
  -4   8   2        631.94        646.25        14.07 o
  -3   8   2       1332.27       1338.74        22.30 o
  -2   8   2       1293.64       1359.90        23.27 o
  -1   8   2       1097.09       1097.47        22.29 o
   0   8   2       1961.65       2052.48        28.80 o
   1   8   2         87.73         67.88         4.08 o
   2   8   2        378.15        400.12        12.33 o
   3   8   2       2268.76       2235.18        39.32 o
   4   8   2        249.97        231.97         7.41 o
   5   8   2       2287.54       2317.90        34.80 o
   6   8   2       2755.20       2856.53        46.87 o
   7   8   2       1562.00       1635.48        31.93 o
   8   8   2       1705.68       1907.69        41.22 o
   9   8   2        153.13        204.15        13.28 o
  10   8   2       1670.01       1781.01        37.11 o
  11   8   2       3708.53       4005.04        67.48 o
  12   8   2       1044.09       1207.08        33.04 o
  13   8   2       1583.36       1778.66        51.38 o
  14   8   2       2330.40       2391.91        70.13 o
  15   8   2       1460.34       1569.92        75.62 o
  16   8   2       1172.46       1169.16        65.06 o
 -18   9   2         62.73         40.74        17.93 o
 -17   9   2         47.17         55.75        12.43 o
 -16   9   2        542.48        606.59        34.06 o
 -15   9   2        303.17        325.71        37.55 o
 -14   9   2         26.03         29.87         5.17 o
 -13   9   2        110.76        114.34        11.01 o
 -12   9   2        115.76        123.34         9.12 o
 -11   9   2         58.74         50.02         6.48 o
 -10   9   2        534.95        550.86        19.18 o
  -9   9   2          9.25          5.68         3.67 o
  -8   9   2          0.76          1.94         3.42 o
  -7   9   2        352.29        348.50        13.90 o
  -6   9   2        171.20        142.38        10.53 o
  -5   9   2         39.29         28.53         3.16 o
  -4   9   2        226.77        193.08         6.56 o
  -3   9   2          3.59          7.08         1.77 o
  -2   9   2         58.41         39.70        10.26 o
  -1   9   2          8.27         -2.51         6.14 o
   0   9   2         33.18         19.15         7.08 o
   1   9   2         87.89         84.34        10.72 o
   2   9   2        370.86        345.24         8.82 o
   3   9   2        512.93        494.10        13.27 o
   4   9   2        264.81        271.29         7.77 o
   5   9   2        281.53        284.91         8.58 o
   6   9   2       2179.96       2187.86        38.02 o
   7   9   2        237.21        226.31        10.01 o
   8   9   2         28.88         23.74         4.50 o
   9   9   2         36.32         44.28         5.76 o
  10   9   2         21.61         12.05         4.62 o
  11   9   2        127.97        130.34         9.94 o
  12   9   2        344.87        375.84        16.74 o
  13   9   2         15.06         13.80         5.91 o
  14   9   2         39.62         53.97         7.94 o
  15   9   2         85.12         35.28        23.70 o
 -17  10   2       1032.69       1107.09        70.91 o
 -16  10   2        233.92        207.44        28.51 o
 -15  10   2       1474.00       1543.70        80.94 o
 -14  10   2       1308.47       1500.41        76.67 o
 -13  10   2        839.90        888.63        62.48 o
 -12  10   2       1585.41       1630.27        49.88 o
 -11  10   2       1735.58       1817.10        66.91 o
 -10  10   2       1673.83       1719.52        67.61 o
  -9  10   2       1359.04       1285.21        53.27 o
  -8  10   2       1886.80       1949.96        58.47 o
  -7  10   2       1779.62       1885.62        38.22 o
  -6  10   2       2312.52       2431.02        51.49 o
  -5  10   2       1703.83       1698.71        52.46 o
  -4  10   2       1924.27       2086.26        93.18 o
  -3  10   2       2398.48       2356.90        67.98 o
  -2  10   2       1893.56       1780.15        55.25 o
  -1  10   2       2854.95       2845.11       113.12 o
   0  10   2       1392.02       1291.27        45.50 o
   1  10   2        602.75        604.83        23.25 o
   2  10   2       3072.60       2994.16        97.60 o
   3  10   2       4090.51       3950.23        98.04 o
   4  10   2        311.27        307.11         8.74 o
   5  10   2       1000.66       1045.93        27.45 o
   6  10   2       2162.88       2134.95        36.47 o
   7  10   2        397.39        408.51        13.21 o
   8  10   2       1546.42       1543.98        33.17 o
   9  10   2        813.32        888.55        24.56 o
  10  10   2        764.52        769.33        26.56 o
  11  10   2        998.56       1070.14        35.89 o
  12  10   2        576.56        675.04        28.70 o
  13  10   2        950.70        912.77        35.18 o
  14  10   2        257.40        256.71        23.41 o
 -14  11   2         97.28        136.77        22.57 o
 -13  11   2         56.26         46.62        13.90 o
 -12  11   2          1.39         -2.61         7.48 o
 -11  11   2        135.85        132.71        16.62 o
 -10  11   2          0.18         -3.89        13.72 o
  -9  11   2        278.61        268.80        18.13 o
  -8  11   2        129.35        103.08        10.09 o
  -7  11   2        137.14        111.89         7.51 o
  -6  11   2        141.15        120.73         5.49 o
  -5  11   2          0.47          0.11         8.12 o
  -4  11   2          0.62         -0.38         8.53 o
  -3  11   2        764.44        662.10        37.50 o
  -2  11   2         85.66        102.92        15.22 o
  -1  11   2       1462.43       1458.23        45.50 o
   0  11   2          5.31          4.48         5.68 o
   1  11   2          2.91         -1.72         5.68 o
   2  11   2         81.53         71.58        10.24 o
   3  11   2         65.62         40.77        11.31 o
   4  11   2         28.07         19.80        12.00 o
   5  11   2         87.97         99.85        26.10 o
   6  11   2        171.38        120.45        13.61 o
   7  11   2         13.71         15.03         5.49 o
   8  11   2        434.43        406.96        18.92 o
   9  11   2         61.98         58.25         8.68 o
  10  11   2          8.21         -6.38         6.38 o
  11  11   2        201.81        180.94        19.53 o
  12  11   2          4.01         18.71        22.15 o
  -8  12   2       1095.28        876.13        37.59 o
  -7  12   2       1509.56       1799.89        88.19 o
  -6  12   2       1062.03       1116.90        57.72 o
  -5  12   2       1206.93       1229.02       142.97 o
  -4  12   2       1465.32       1570.86        75.09 o
  -3  12   2       1365.99       1368.79        65.62 o
  -2  12   2       1496.75       1413.13        50.62 o
  -1  12   2       1441.14       1383.08        63.33 o
   0  12   2       1327.10       1171.89        50.25 o
   1  12   2       1242.26       1181.52        47.14 o
   2  12   2       1746.82       1636.67        57.74 o
   3  12   2       1251.15       1149.95        45.96 o
   4  12   2       1473.50       1420.30       102.35 o
   5  12   2        846.59        779.33        64.73 o
   6  12   2        338.91        330.13        42.64 o
   7  12   2       1776.33       1852.92       132.05 o
   8  12   2       1452.01       1589.23        77.46 o
   9  12   2        413.12        440.77        40.63 o
  10  12   2        421.78        410.72        61.58 o
  -6  13   2        108.49        116.64        25.95 o
  -5  13   2        213.35        282.03        37.12 o
  -4  13   2        193.75        198.22        23.19 o
  -3  13   2         24.10         22.02         9.76 o
  -2  13   2        196.27        170.12        22.63 o
  -1  13   2        154.28        154.38        23.19 o
   0  13   2        130.46        118.29        14.97 o
   1  13   2          9.60          4.84         6.57 o
   2  13   2        164.30        123.11        25.77 o
   3  13   2         34.07         33.55        17.70 o
   4  13   2        106.84         66.22        22.86 o
   6  13   2         39.22         11.64        21.50 o
   7  13   2        514.11        467.49        55.53 o
  -6  14   2         64.30         60.57        23.75 o
  -5  14   2        459.34        487.45        49.77 o
  -4  14   2        740.24        661.33        56.95 o
  -3  14   2        330.31        368.73        40.20 o
  -2  14   2        186.28        158.08        18.69 o
  -1  14   2        224.79        211.42        30.29 o
   0  14   2        698.54        581.63        51.90 o
   1  14   2        534.24        405.61        43.35 o
   2  14   2        904.88        696.37        59.33 o
   3  14   2        555.24        473.85        49.53 o
   4  14   2        223.07        213.55        34.03 o
   5  14   2        569.57        673.86        63.43 o
   2  15   2        116.27         45.07        19.60 o
 -19   1   3       1920.42       2000.80       102.68 o
 -18   1   3       1979.28       2210.94       124.56 o
 -17   1   3       3513.31       3482.56       147.10 o
 -16   1   3       2705.15       2776.63       123.41 o
 -15   1   3        187.12        264.78        29.81 o
 -14   1   3       2536.34       2376.24       106.60 o
 -13   1   3       2573.05       2602.39       111.47 o
 -12   1   3       3893.47       3820.47       147.22 o
 -11   1   3       5184.82       5336.91       191.46 o
 -10   1   3       4302.75       4533.91       117.56 o
  -9   1   3       5116.37       5320.74       132.81 o
  -8   1   3        693.99        628.52        28.49 o
  -7   1   3       3625.80       3611.15        94.65 o
  -6   1   3       2694.23       2448.64        98.05 o
  -5   1   3       1999.22       1954.32        56.15 o
  -4   1   3       9748.22       9128.34       286.96 o
  -3   1   3       3884.78       3731.64        62.63 o
  -2   1   3       4096.57       3837.47        66.28 o
  -1   1   3        579.00        560.48        14.73 o
   0   1   3       3624.22       3361.84        54.82 o
   1   1   3       1326.89       1148.27        27.39 o
   2   1   3         24.47         11.26         2.90 o
   3   1   3       1446.91       1465.67        28.68 o
   4   1   3       1727.89       1585.76        41.82 o
   5   1   3       4041.57       3966.69        84.18 o
   6   1   3       3391.04       3521.71        69.86 o
   7   1   3        669.20        604.96        21.78 o
   8   1   3        832.19        771.64        25.02 o
   9   1   3       1088.42       1052.73        30.76 o
  10   1   3        781.82        767.63        29.84 o
  11   1   3       3244.85       3337.16        66.48 o
  12   1   3        648.36        725.10        24.47 o
  13   1   3          4.61          3.93         4.50 o
  14   1   3       1681.12       1629.75        42.11 o
  15   1   3       2246.48       2042.22        50.52 o
  16   1   3       1877.58       1766.59        53.68 o
  17   1   3        948.87        825.80        34.28 o
  18   1   3        462.37        383.68        25.33 o
  19   1   3       1249.01       1233.50        44.92 o
  20   1   3       1283.54       1310.74        53.95 o
  21   1   3        825.82        835.99        61.88 o
 -19   2   3          6.55         15.15         6.97 o
 -18   2   3          2.39         -3.94         6.64 o
 -17   2   3         16.09         21.46         7.58 o
 -16   2   3        404.07        345.59        20.43 o
 -15   2   3        530.58        472.15        28.89 o
 -14   2   3         57.19         39.99        10.84 o
 -13   2   3         33.90         21.20         7.66 o
 -12   2   3         72.38         58.26        10.16 o
 -11   2   3        999.91       1006.99        40.73 o
 -10   2   3       1924.28       1985.40        62.33 o
  -9   2   3         52.15         44.49         8.37 o
  -8   2   3        187.19        133.20        12.53 o
  -7   2   3       4252.11       4476.37        92.74 o
  -6   2   3       1859.14       1843.37        45.96 o
  -5   2   3         49.93         28.87         5.04 o
  -4   2   3        533.28        521.76        23.63 o
  -3   2   3       2829.54       2817.78        60.88 o
  -2   2   3        140.00        110.39         8.54 o
  -1   2   3       2240.02       2362.57        41.25 o
   0   2   3       4010.42       4087.93        57.57 o
   1   2   3         23.11         23.90         3.70 o
   2   2   3         38.20         62.50         4.43 o
   3   2   3        379.14        422.34        13.71 o
   4   2   3        755.73        803.40        18.54 o
   5   2   3          1.46          1.51         2.23 o
   6   2   3        190.09        236.90         9.15 o
   7   2   3        157.90        132.36        11.92 o
   8   2   3         45.31         50.14         5.54 o
   9   2   3        268.85        275.49        12.60 o
  10   2   3        339.24        348.38        16.18 o
  11   2   3          9.19          2.50         3.23 o
  12   2   3       1601.19       1598.42        38.87 o
  13   2   3         48.06         34.75         5.99 o
  14   2   3         51.37         28.35         5.54 o
  15   2   3       1215.12       1118.21        27.99 o
  16   2   3        142.66        121.08        11.60 o
  17   2   3        177.70        217.45        15.53 o
  18   2   3        242.55        250.20        17.77 o
  19   2   3        163.02        148.15        15.37 o
  20   2   3         30.10         27.20        15.20 o
  21   2   3        143.15        171.63        30.11 o
  22   2   3        231.81        207.14        32.13 o
 -20   3   3         71.55         58.38        16.39 o
 -19   3   3        509.79        500.68        35.36 o
 -18   3   3        285.33        266.75        18.81 o
 -17   3   3        692.05        695.99        30.34 o
 -16   3   3       1078.44       1086.99        46.10 o
 -15   3   3        514.30        563.94        26.07 o
 -14   3   3        103.96        117.51        12.60 o
 -13   3   3       1218.54       1186.42        37.94 o
 -12   3   3        953.66        915.22        33.95 o
 -11   3   3        596.37        586.36        23.90 o
 -10   3   3       4245.89       4307.17        80.77 o
  -9   3   3       2807.83       2811.11        57.11 o
  -8   3   3       1144.76       1131.42        29.72 o
  -7   3   3       3725.21       3520.03        66.58 o
  -6   3   3       5422.43       5426.30        94.28 o
  -5   3   3       3614.80       3616.96        59.58 o
  -4   3   3       2892.13       2594.91        59.74 o
  -3   3   3        598.24        479.46        19.65 o
  -2   3   3      20972.26      20991.72       286.04 o
  -1   3   3      24261.92      23818.04       362.94 o
   0   3   3       1946.92       1739.66        29.65 o
   1   3   3      11560.93      11441.46       127.94 o
   2   3   3       2034.06       1922.71        30.73 o
   3   3   3       4035.47       3877.65        56.60 o
   4   3   3      11433.52      11475.94       148.40 o
   5   3   3       5284.88       4999.49        71.45 o
   6   3   3      12456.01      12536.85       280.49 o
   7   3   3       6286.39       6002.74       167.50 o
   8   3   3       8963.59       8575.06       271.35 o
   9   3   3       5864.69       5618.02       206.75 o
  10   3   3       1583.37       1488.83        74.79 o
  11   3   3       2592.96       2543.47        94.35 o
  12   3   3        703.93        730.42        26.72 o
  13   3   3       3295.19       3081.78        79.34 o
  14   3   3       5394.72       4998.22        77.75 o
  15   3   3       1716.72       1600.97        41.48 o
  16   3   3        945.07        898.95        33.73 o
  17   3   3       1252.55       1152.35        36.11 o
  18   3   3        629.54        557.81        24.30 o
  19   3   3        445.02        525.16        51.25 o
  20   3   3        378.98        289.04        38.90 o
  21   3   3        596.20        555.21        53.98 o
 -19   4   3          9.55         13.14         6.94 o
 -18   4   3          1.75          2.47         5.80 o
 -17   4   3         22.51         25.92         7.43 o
 -16   4   3        344.41        376.00        30.23 o
 -15   4   3        154.59        135.03        14.60 o
 -14   4   3        633.35        603.90        25.21 o
 -13   4   3        138.29        130.66        10.72 o
 -12   4   3          2.83          3.20         4.87 o
 -11   4   3         67.64         54.03         6.90 o
 -10   4   3       1386.51       1291.20        34.01 o
  -9   4   3        420.89        452.82        17.70 o
  -8   4   3        350.64        382.15        15.91 o
  -7   4   3        814.00        745.22        22.74 o
  -6   4   3         62.97         58.84         7.00 o
  -5   4   3       1052.64       1075.72        29.46 o
  -4   4   3         39.39         57.92         4.95 o
  -3   4   3        212.00        212.00         9.54 o
  -2   4   3         40.23         46.21         4.37 o
  -1   4   3       1431.73       1499.56        35.58 o
   0   4   3       1069.34       1068.56        24.45 o
   1   4   3         22.53         14.52         3.08 o
   2   4   3         64.40         69.56         4.30 o
   3   4   3         43.13         38.11         4.44 o
   4   4   3         57.51         34.52         3.36 o
   5   4   3        132.51        177.64         8.75 o
   6   4   3          1.81          0.92         1.95 o
   7   4   3          4.51          3.50         3.74 o
   8   4   3        166.26        164.83        10.42 o
   9   4   3         35.44         38.05         9.65 o
  10   4   3          8.39          3.17         3.62 o
  11   4   3          3.26         -1.13         2.27 o
  12   4   3        361.19        312.33        15.82 o
  13   4   3          5.52          2.92         3.26 o
  14   4   3         26.70         22.08         4.56 o
  15   4   3        100.52        114.83         9.29 o
  16   4   3         41.64         19.92         9.18 o
  17   4   3         14.27         11.25         4.08 o
  18   4   3         21.94         -5.05        16.21 o
  19   4   3        285.86        303.82        40.92 o
  20   4   3         15.74          5.29        16.39 o
 -19   5   3        960.26        885.56        43.97 o
 -18   5   3        979.16       1012.34        34.70 o
 -17   5   3        241.34        217.20        15.37 o
 -16   5   3        856.10        802.58        29.10 o
 -15   5   3        208.02        202.86        14.18 o
 -14   5   3       1039.52       1083.04        33.40 o
 -13   5   3       1567.66       1545.80        40.88 o
 -12   5   3         20.20         14.65         5.43 o
 -11   5   3       2405.72       2380.56        52.88 o
 -10   5   3       4042.65       3997.11        77.19 o
  -9   5   3        133.57        125.24        11.67 o
  -8   5   3        461.18        471.41        17.85 o
  -7   5   3       4355.83       4386.30        71.63 o
  -6   5   3       2800.58       2877.91        50.99 o
  -5   5   3       1282.08       1235.01        27.56 o
  -4   5   3       3183.41       2983.00        43.96 o
  -3   5   3       2063.69       1788.18        32.87 o
  -2   5   3       3327.42       3315.59        51.80 o
  -1   5   3       8159.03       8340.25       122.14 o
   0   5   3       2484.50       2323.75        59.86 o
   1   5   3       3417.45       3080.67        48.65 o
   2   5   3       2110.74       1991.77        40.67 o
   3   5   3       3043.91       3022.05        43.45 o
   4   5   3       8529.91       8920.99       109.61 o
   5   5   3       3272.23       3433.31        48.56 o
   6   5   3       2610.05       2626.71        48.10 o
   7   5   3       4543.02       4528.62        82.29 o
   8   5   3       4946.28       4919.40        89.02 o
   9   5   3       2626.73       2674.54        67.85 o
  10   5   3       1989.10       1864.26        39.98 o
  11   5   3       1978.27       1982.71        46.34 o
  12   5   3       1161.78       1202.35        49.36 o
  13   5   3       2475.58       2364.25        54.08 o
  14   5   3       2160.24       1983.95        64.12 o
  15   5   3       1485.02       1400.16        87.65 o
  16   5   3       1499.40       1347.31        86.70 o
  17   5   3        365.72        300.02        40.15 o
  18   5   3       1197.80       1186.07        82.73 o
  19   5   3       1320.66       1125.97        81.72 o
 -18   6   3        125.54        136.20        14.90 o
 -17   6   3         40.87         37.85         7.73 o
 -16   6   3         46.48         48.33         8.10 o
 -15   6   3        738.01        749.74        27.44 o
 -14   6   3         47.81         45.08         7.11 o
 -13   6   3        223.46        213.45        16.28 o
 -12   6   3        430.89        411.45        19.97 o
 -11   6   3         77.62         77.44        13.74 o
 -10   6   3       1620.86       1613.99        39.81 o
  -9   6   3        644.92        665.87        23.42 o
  -8   6   3        349.21        333.45        14.85 o
  -7   6   3        168.73        171.93         9.20 o
  -6   6   3        510.52        469.19        15.38 o
  -5   6   3       1200.75       1181.13        30.48 o
  -4   6   3        634.64        594.39        16.76 o
  -3   6   3        265.74        230.79         8.97 o
  -2   6   3       1325.87       1320.22        29.02 o
  -1   6   3        870.43        892.76        22.13 o
   0   6   3          2.60          0.98         3.57 o
   1   6   3        210.04        257.53        11.22 o
   2   6   3        121.97        108.40         6.74 o
   3   6   3          2.25          3.01         2.28 o
   4   6   3        120.08        122.42         6.03 o
   5   6   3       1299.16       1360.30        37.20 o
   6   6   3        100.82         84.31         6.26 o
   7   6   3        334.87        337.17        14.17 o
   8   6   3        262.58        244.62        12.66 o
   9   6   3        810.16        854.75        26.04 o
  10   6   3        226.05        219.09        12.86 o
  11   6   3          5.47          0.89         4.03 o
  12   6   3         28.52         16.75         5.51 o
  13   6   3          0.97          0.48         6.07 o
  14   6   3        194.54        177.58        12.41 o
  15   6   3        326.62        349.19        44.48 o
  16   6   3        366.92        282.62        40.86 o
  17   6   3        403.15        381.68        48.04 o
  18   6   3        117.53         70.02        24.59 o
 -18   7   3       2146.42       2200.21        74.99 o
 -17   7   3       1176.41       1137.51        54.19 o
 -16   7   3       2194.30       2246.75        54.76 o
 -15   7   3        887.08        957.26        52.93 o
 -14   7   3       1776.88       1788.52        45.69 o
 -13   7   3       2860.99       2923.57        63.35 o
 -12   7   3        821.84        824.96        29.50 o
 -11   7   3       1614.48       1648.84        41.15 o
 -10   7   3       3087.08       3091.92        63.48 o
  -9   7   3       2861.85       2871.80        59.14 o
  -8   7   3        951.48       1060.95        28.86 o
  -7   7   3       1304.94       1367.10        44.15 o
  -6   7   3       1786.42       1751.94        42.01 o
  -5   7   3       1047.05       1035.08        22.93 o
  -4   7   3        972.15        928.46        19.06 o
  -3   7   3       1867.91       1865.00        30.38 o
  -2   7   3       2311.21       2243.87        42.48 o
  -1   7   3        653.01        632.88        18.37 o
   0   7   3        186.31        201.48        12.29 o
   1   7   3       1393.85       1410.09        50.28 o
   2   7   3       1184.95       1110.50        27.99 o
   3   7   3          1.71          3.54         2.88 o
   4   7   3        129.05        131.21         6.14 o
   5   7   3       1455.17       1445.83        25.04 o
   6   7   3       1703.68       1768.30        33.69 o
   7   7   3        805.55        823.39        21.09 o
   8   7   3        214.95        246.13        11.27 o
   9   7   3        428.41        428.54        19.08 o
  10   7   3        499.71        474.99        19.45 o
  11   7   3       1309.44       1414.84        42.38 o
  12   7   3        236.67        230.07        14.51 o
  13   7   3        144.59        177.28        18.69 o
  14   7   3       1678.66       1547.00        39.60 o
  15   7   3       1032.85       1122.83        83.14 o
  16   7   3       1120.22        974.06        77.26 o
 -18   8   3         12.74          3.96        15.02 o
 -17   8   3        302.34        272.38        28.09 o
 -16   8   3        135.73        138.05        14.61 o
 -15   8   3         55.40         57.42        11.02 o
 -14   8   3         72.14         80.16         8.95 o
 -13   8   3        269.26        251.87        14.65 o
 -12   8   3         25.58         13.83         5.43 o
 -11   8   3         95.88         92.45         8.96 o
 -10   8   3         56.30         65.45         9.84 o
  -9   8   3          7.33          3.94         4.39 o
  -8   8   3       1385.89       1391.70        31.01 o
  -7   8   3         14.83         11.46         4.01 o
  -6   8   3          5.10          8.11         3.01 o
  -5   8   3        541.40        547.86        14.04 o
  -4   8   3        111.16        111.88         6.00 o
  -3   8   3         83.48         69.45         4.70 o
  -2   8   3         35.53         39.35         3.69 o
  -1   8   3        284.75        262.03        12.35 o
   0   8   3        645.45        642.51        29.85 o
   1   8   3        221.65        216.14        11.23 o
   2   8   3         28.95         23.65         4.08 o
   3   8   3        214.73        229.64        10.94 o
   4   8   3        380.55        377.92        16.23 o
   5   8   3       1592.60       1594.13        25.33 o
   6   8   3        217.80        226.06        10.06 o
   7   8   3        469.71        502.05        15.89 o
   8   8   3         23.49         25.32         6.22 o
   9   8   3          2.12          0.47         3.94 o
  10   8   3         61.28         71.22         7.99 o
  11   8   3         49.66         44.81         9.29 o
  12   8   3        424.05        388.07        18.85 o
  13   8   3        598.08        621.53        23.70 o
  14   8   3        111.68        108.78         9.80 o
  15   8   3          0.29         -7.09        12.23 o
 -17   9   3        808.19        850.08        40.92 o
 -16   9   3        594.79        576.20        32.50 o
 -15   9   3       1240.73       1349.17        51.31 o
 -14   9   3        419.92        460.69        36.72 o
 -13   9   3       1342.96       1383.98        40.03 o
 -12   9   3       1947.13       1981.98        50.80 o
 -11   9   3       1566.55       1635.70        47.34 o
 -10   9   3       1704.54       1709.72        41.15 o
  -9   9   3       1254.58       1314.37        33.88 o
  -8   9   3       2004.56       2169.66        52.48 o
  -7   9   3       1547.78       1485.56        31.11 o
  -6   9   3       1211.54       1229.14        23.39 o
  -5   9   3       1149.69       1235.96        23.00 o
  -4   9   3       3172.21       3076.26        48.70 o
  -3   9   3       3459.19       3371.53        50.44 o
  -2   9   3        899.21        950.39        19.01 o
  -1   9   3       1068.46       1144.20        28.60 o
   0   9   3       1338.90       1294.19        26.08 o
   1   9   3       2165.03       2142.09        52.91 o
   2   9   3       1078.51       1139.13        27.60 o
   3   9   3       1574.31       1644.34        44.91 o
   4   9   3       1514.64       1579.40        31.11 o
   5   9   3        713.67        746.34        14.21 o
   6   9   3       1852.19       1869.22        35.22 o
   7   9   3        643.76        716.44        19.54 o
   8   9   3       1096.44       1175.12        34.19 o
   9   9   3        804.72        860.90        27.59 o
  10   9   3        451.88        514.27        18.17 o
  11   9   3       2301.38       2485.25        48.81 o
  12   9   3        743.11        783.37        24.51 o
  13   9   3        130.07        161.55        14.33 o
  14   9   3        754.22        789.10        36.93 o
 -17  10   3          7.99         17.76        11.52 o
 -16  10   3        125.58        155.77        23.81 o
 -15  10   3         49.74         40.32        14.19 o
 -14  10   3         33.85          2.85        12.65 o
 -13  10   3         90.43         92.64        11.65 o
 -12  10   3          3.84          2.25         4.55 o
 -11  10   3        273.34        289.49        14.56 o
 -10  10   3         33.62         39.24         6.06 o
  -9  10   3        220.63        243.75        10.89 o
  -8  10   3        573.64        624.21        21.66 o
  -7  10   3          4.56          4.75         3.14 o
  -6  10   3        195.04        169.72         9.19 o
  -5  10   3        121.02        104.22         5.92 o
  -4  10   3          6.50          5.93         2.30 o
  -3  10   3         13.55         20.90         2.67 o
  -2  10   3        297.80        244.08         7.67 o
  -1  10   3       2064.11       2065.96        41.40 o
   0  10   3         39.64         39.28         4.57 o
   1  10   3        159.58        170.96         5.46 o
   2  10   3        338.89        364.48        19.56 o
   3  10   3          9.19         10.62         2.57 o
   4  10   3        137.02        133.31        14.82 o
   5  10   3         12.12         14.83         2.79 o
   6  10   3         77.09         71.04         5.71 o
   7  10   3         46.45         37.47         5.69 o
   8  10   3          5.71          1.13         4.48 o
   9  10   3         63.03         67.43         8.77 o
  10  10   3        135.27        108.20        12.09 o
  11  10   3         67.71         54.37        11.12 o
  12  10   3         50.04         35.36        12.02 o
  13  10   3        180.17        199.89        18.14 o
 -13  11   3        680.83        703.38        46.38 o
 -12  11   3        361.44        302.64        28.03 o
 -11  11   3        492.63        515.89        31.01 o
 -10  11   3        783.52        803.42        33.45 o
  -9  11   3        323.83        338.46        21.31 o
  -8  11   3        825.43        749.00        33.05 o
  -7  11   3       1025.35        940.00        27.58 o
  -6  11   3        995.03        959.38        25.82 o
  -5  11   3       1122.52       1104.34        20.10 o
  -4  11   3       1288.62       1188.43        44.79 o
  -3  11   3       2002.44       1900.78        70.06 o
  -2  11   3       1166.02       1095.94        94.25 o
  -1  11   3       1508.33       1491.04        59.63 o
   0  11   3       1837.17       1777.03        95.67 o
   1  11   3       1064.82       1056.25        71.09 o
   2  11   3       2170.16       2119.99        94.60 o
   3  11   3       2262.55       2189.61        68.10 o
   4  11   3       2211.10       2152.19        48.40 o
   5  11   3       2340.65       2415.15        63.45 o
   6  11   3        546.84        569.20        23.62 o
   7  11   3       1237.45       1295.70        45.88 o
   8  11   3       3080.15       3179.55        75.56 o
   9  11   3       1403.41       1458.07        81.85 o
  10  11   3        706.76        735.58        28.83 o
  11  11   3        834.99        914.50        89.85 o
  12  11   3       1889.34       2226.83       149.77 o
  -8  12   3         35.31         20.79        16.81 o
  -7  12   3          7.22          7.65         3.25 o
  -6  12   3         29.01         30.07        10.45 o
  -5  12   3        419.72        415.38        30.40 o
  -4  12   3         71.22         96.76        16.81 o
  -3  12   3         12.58         14.76        10.58 o
  -2  12   3         87.52         67.44        19.15 o
  -1  12   3          0.00          8.73        12.35 o
   0  12   3        128.49        107.19        24.20 o
   1  12   3         10.35          8.34         6.24 o
   2  12   3         12.36         11.97         6.81 o
   3  12   3         63.13         44.60        17.22 o
   4  12   3         16.11          5.17        14.73 o
   5  12   3         63.56         76.73        24.17 o
   6  12   3        102.05         98.70        28.15 o
   7  12   3        365.63        325.27        33.48 o
   8  12   3        300.34        268.38        31.25 o
   9  12   3         22.19         24.53        19.36 o
  10  12   3         55.30          8.67        19.06 o
  -5  13   3        306.94        322.83        37.77 o
  -4  13   3        381.66        424.85        43.83 o
  -3  13   3        310.61        304.00        37.77 o
  -2  13   3        614.61        624.84        66.60 o
  -1  13   3        408.53        368.26        26.73 o
   0  13   3       1375.21       1271.73        51.92 o
   1  13   3        648.01        699.22        58.91 o
   2  13   3        399.90        323.95        40.80 o
   3  13   3        267.80        254.95        37.71 o
   4  13   3        732.07        710.21        63.60 o
   5  13   3        913.34        724.46        65.74 o
   6  13   3         47.70         60.93        24.47 o
  -6  14   3        495.48        568.87        55.17 o
  -5  14   3          9.52          4.93        12.53 o
  -4  14   3          3.45         -4.51        10.75 o
  -2  14   3        105.87         60.52        20.49 o
  -1  14   3         23.65         14.07        13.96 o
   0  14   3         32.06          9.62        12.23 o
   1  14   3         14.44         19.84        13.36 o
   2  14   3          9.10         10.33        13.12 o
   3  14   3          1.19         -5.40        15.38 o
 -18   0   4       1922.13       1850.08        98.58 o
 -17   0   4       1914.79       1791.46        94.72 o
 -16   0   4       1214.61       1264.23        74.47 o
 -15   0   4        325.60        275.61        31.12 o
 -14   0   4       2349.45       2671.87       117.65 o
 -13   0   4       4504.07       4500.57       172.40 o
 -12   0   4       7299.37       7464.03       259.28 o
 -11   0   4       4005.73       4128.31       133.23 o
 -10   0   4       4219.57       4327.03       156.99 o
  -9   0   4       9529.46       9806.95       235.38 o
  -8   0   4       1747.63       1535.92        75.06 o
  -7   0   4       3755.18       3800.75       145.44 o
  -6   0   4       3636.32       3501.97        91.02 o
  -5   0   4       8216.53       8244.49       188.16 o
  -4   0   4      14995.59      14717.61       385.78 o
  -3   0   4       4891.82       4715.96       167.89 o
  -2   0   4      11722.81      11442.00       250.15 o
  -1   0   4       3734.33       3487.91        73.30 o
   0   0   4       2850.02       2660.02        63.73 o
   1   0   4       6826.95       6761.67       142.80 o
   2   0   4       5384.82       5300.27        94.18 o
   3   0   4       3636.81       3602.93        69.02 o
   4   0   4         11.37         -0.05         3.30 o
   5   0   4       9439.12       9764.22       160.20 o
   6   0   4       7045.63       7311.90       138.95 o
   7   0   4        222.45        286.12        14.97 o
   8   0   4        228.86        202.32        27.82 o
   9   0   4        631.59        677.09        31.07 o
  10   0   4       2511.88       2587.58        73.92 o
  11   0   4       1325.50       1357.88        75.12 o
  12   0   4        362.84        327.19        22.33 o
  13   0   4        948.50        867.68        67.11 o
  14   0   4       1302.62       1337.20        49.32 o
  15   0   4        136.00        138.61        22.63 o
  16   0   4        743.65        732.00        53.21 o
  17   0   4         29.89         22.75        12.23 o
  18   0   4        324.51        330.49        37.12 o
  19   0   4        207.34        142.47        24.65 o
  20   0   4        109.20         88.19        19.84 o
 -18   1   4         96.54         82.96        21.79 o
 -17   1   4        241.04        225.96        22.26 o
 -16   1   4         53.88         44.06        11.44 o
 -15   1   4          3.23         -5.68         8.51 o
 -14   1   4        418.21        386.15        27.20 o
 -13   1   4        222.69        234.07        20.54 o
 -12   1   4        311.12        283.62        26.04 o
 -11   1   4         65.63         66.81        11.39 o
 -10   1   4          3.06          8.02         5.58 o
  -9   1   4         23.26         14.43         6.97 o
  -8   1   4        300.56        289.42        19.71 o
  -7   1   4         52.26         58.29         7.24 o
  -6   1   4        366.24        427.43        28.66 o
  -5   1   4        234.61        229.98        11.09 o
  -4   1   4        273.00        223.37        10.09 o
  -3   1   4        689.49        690.04        21.97 o
  -2   1   4        585.66        510.76        15.44 o
  -1   1   4        161.34        152.78         8.15 o
   0   1   4         11.43          8.76         4.60 o
   1   1   4       2133.78       2232.44        41.98 o
   2   1   4       1461.55       1440.12        33.74 o
   3   1   4         51.74         38.12         4.62 o
   4   1   4       3551.88       3797.15        58.04 o
   5   1   4        219.39        200.64         9.79 o
   6   1   4         10.45         18.29         3.20 o
   7   1   4        291.48        331.95        11.55 o
   8   1   4        484.53        453.55        21.31 o
   9   1   4        102.08         92.85         8.82 o
  10   1   4         12.64          5.09         4.57 o
  11   1   4       2376.67       2358.50        57.76 o
  12   1   4          3.60          5.81         4.81 o
  13   1   4       1004.09        945.13        33.22 o
  14   1   4        179.84        148.28        11.85 o
  15   1   4         75.72         65.24        17.40 o
  16   1   4         15.09         19.76         9.04 o
  17   1   4        133.44        111.39        20.10 o
  18   1   4         36.55         42.19        10.41 o
  19   1   4         51.61         47.67        12.60 o
  20   1   4        174.94        195.03        30.23 o
 -18   2   4        555.38        558.12        34.40 o
 -17   2   4       1006.73        898.56        36.24 o
 -16   2   4        765.28        782.18        43.62 o
 -15   2   4        693.68        641.38        28.85 o
 -14   2   4       1115.31       1116.07        48.01 o
 -13   2   4       1089.74       1122.76        47.32 o
 -12   2   4       2364.93       2508.95        79.28 o
 -11   2   4       1807.69       1820.57        51.56 o
 -10   2   4       2122.86       2175.85        57.40 o
  -9   2   4       2221.28       2238.76        77.11 o
  -8   2   4         94.47         59.03         7.89 o
  -7   2   4       2943.14       2924.77        77.37 o
  -6   2   4       4879.78       4944.34       114.33 o
  -5   2   4        793.22        720.90        44.06 o
  -4   2   4       3846.90       3873.49        82.29 o
  -3   2   4       1990.98       2008.62        43.41 o
  -2   2   4       6369.69       6465.16        98.54 o
  -1   2   4       7414.21       7801.93       116.28 o
   0   2   4       1022.45        844.09        24.51 o
   1   2   4       5806.79       5665.99        95.16 o
   2   2   4       2659.32       2545.78        46.13 o
   3   2   4       1216.95       1089.11        25.25 o
   4   2   4       3080.68       3045.80        53.15 o
   5   2   4       5657.18       5963.29       111.89 o
   6   2   4       3838.91       3949.02        59.64 o
   7   2   4       1710.78       1527.58        42.26 o
   8   2   4       3752.43       3683.42       122.91 o
   9   2   4       1846.06       1859.74        45.31 o
  10   2   4       3174.23       3220.38       137.30 o
  11   2   4       1201.11       1095.27        52.56 o
  12   2   4         96.57         89.69         7.72 o
  13   2   4       4258.96       3875.89       187.67 o
  14   2   4       2358.65       2138.90       100.92 o
  15   2   4       1529.13       1497.70        55.59 o
  16   2   4       1854.60       1671.90        60.44 o
  17   2   4        778.24        717.26        36.52 o
  18   2   4        786.97        646.57        43.98 o
  19   2   4        219.86        180.36        31.42 o
  20   2   4        896.63        886.59        67.94 o
  21   2   4       1053.38        968.48        71.09 o
 -18   3   4         24.68         17.71         8.25 o
 -17   3   4          9.45         10.89         7.63 o
 -16   3   4         62.74         50.30        12.95 o
 -15   3   4        195.55        170.99        16.98 o
 -14   3   4        137.26        146.51        12.37 o
 -13   3   4         47.81         37.93         6.80 o
 -12   3   4        375.32        432.73        19.56 o
 -11   3   4          0.91          3.10         6.52 o
 -10   3   4        263.36        260.54        16.27 o
  -9   3   4         35.21         24.13         5.55 o
  -8   3   4        152.96        140.03        13.05 o
  -7   3   4         72.80         58.29         6.80 o
  -6   3   4         55.58         48.35         6.27 o
  -5   3   4        506.53        564.58        23.23 o
  -4   3   4         83.96         93.56         7.88 o
  -3   3   4        798.19        790.41        25.10 o
  -2   3   4         60.24         50.61         5.79 o
  -1   3   4       2394.47       2481.13        46.61 o
   0   3   4        204.36        247.43         9.33 o
   1   3   4        120.02        100.86         5.35 o
   2   3   4       2205.27       2203.02        36.54 o
   3   3   4         71.83        104.24         7.01 o
   4   3   4        215.60        168.85         8.77 o
   5   3   4          0.54         -1.89         2.68 o
   6   3   4       2059.62       2082.52        42.47 o
   7   3   4        500.83        558.31        24.29 o
   8   3   4        267.35        295.55        11.53 o
   9   3   4        309.97        305.10        14.74 o
  10   3   4        448.37        440.62        29.95 o
  11   3   4        219.44        189.68        11.56 o
  12   3   4        161.25        142.41        11.94 o
  13   3   4         27.26         23.59         4.60 o
  14   3   4        242.14        218.58        12.31 o
  15   3   4         68.70         55.68        10.20 o
  16   3   4         64.57         45.09        15.62 o
  17   3   4         54.60         49.33         9.75 o
  18   3   4         25.51         14.97        20.49 o
  19   3   4        148.34        168.12        32.31 o
  20   3   4          4.85        -15.56        23.22 o
 -19   4   4        789.40        757.06        74.11 o
 -18   4   4        283.50        249.09        17.67 o
 -17   4   4       1026.31       1006.74        45.24 o
 -16   4   4        971.90        887.02        32.00 o
 -15   4   4        660.54        639.64        25.98 o
 -14   4   4         77.97         80.20        11.44 o
 -13   4   4        168.34        156.30        13.28 o
 -12   4   4       1147.03       1201.56        35.18 o
 -11   4   4        859.50        858.20        28.23 o
 -10   4   4       1407.21       1417.69        37.73 o
  -9   4   4        208.73        184.87        13.95 o
  -8   4   4         82.13         79.23        12.56 o
  -7   4   4        853.08        843.19        26.29 o
  -6   4   4        260.16        255.52        11.84 o
  -5   4   4       1348.40       1354.83        41.03 o
  -4   4   4        619.30        615.76        20.36 o
  -3   4   4        418.44        563.55        18.98 o
  -2   4   4       6884.30       6961.80       121.72 o
  -1   4   4      14994.24      15359.66       217.85 o
   0   4   4        368.39        435.49        13.22 o
   1   4   4         26.61         62.96         4.66 o
   2   4   4       3859.77       3943.53        52.58 o
   3   4   4       3272.98       3236.31        53.25 o
   4   4   4       3107.37       3198.68        44.84 o
   5   4   4       3648.30       3774.12        58.62 o
   6   4   4       3797.57       3881.76        66.11 o
   7   4   4       3434.36       3644.72        67.92 o
   8   4   4       2920.40       2832.35        89.47 o
   9   4   4       1639.18       1647.02        61.70 o
  10   4   4       3818.16       3729.89       118.35 o
  11   4   4       1435.35       1494.72        45.46 o
  12   4   4       2045.88       2098.17        43.44 o
  13   4   4       7748.81       7254.39       273.57 o
  14   4   4       2220.93       2130.80        61.23 o
  15   4   4       1831.65       1784.81        53.16 o
  16   4   4       2558.40       2228.87        62.48 o
  17   4   4        987.13        941.16        71.38 o
  18   4   4       1354.79       1303.18        87.48 o
  19   4   4       1535.18       1394.40        91.99 o
 -18   5   4        316.73        340.79        20.59 o
 -17   5   4         44.69         63.31        12.35 o
 -16   5   4        318.24        292.92        17.81 o
 -15   5   4          9.20          9.81         5.97 o
 -14   5   4          0.49         -6.30         6.30 o
 -13   5   4        511.97        486.55        21.71 o
 -12   5   4          9.87          5.73         5.28 o
 -11   5   4         10.37          5.66         7.77 o
 -10   5   4        384.34        338.42        16.73 o
  -9   5   4        252.69        235.43        13.62 o
  -8   5   4        478.72        504.06        22.02 o
  -7   5   4        765.13        762.41        22.06 o
  -6   5   4          2.35          0.92         3.41 o
  -5   5   4        351.30        324.24        14.73 o
  -4   5   4       1019.83       1028.06        23.54 o
  -3   5   4        923.77        845.35        20.43 o
  -2   5   4        100.70         86.46         7.72 o
  -1   5   4         34.67         48.39         6.14 o
   0   5   4       2530.51       2487.24        47.64 o
   1   5   4        123.16        115.73         7.21 o
   2   5   4        243.66        223.83         9.25 o
   3   5   4        794.78        796.61        17.44 o
   4   5   4        488.05        495.24        13.09 o
   5   5   4       1590.24       1649.83        32.16 o
   6   5   4        406.28        435.77        16.14 o
   7   5   4          2.35         -1.05         2.53 o
   8   5   4         10.26         10.34         4.51 o
   9   5   4          8.81         13.26         4.50 o
  10   5   4        435.12        370.11        16.09 o
  11   5   4        418.49        357.39        17.00 o
  12   5   4          2.43         -1.71         5.27 o
  13   5   4          0.76         -6.26         6.26 o
  14   5   4          3.87        -19.66        19.66 o
  15   5   4         13.95         -5.34        17.22 o
  16   5   4         38.98          5.46        15.50 o
  17   5   4          1.92         -5.64        21.32 o
  18   5   4         92.79         51.73        25.24 o
 -18   6   4        726.22        652.36        37.16 o
 -17   6   4       1754.78       1743.75        48.55 o
 -16   6   4       1943.64       2011.72        52.58 o
 -15   6   4        284.81        280.26        17.27 o
 -14   6   4       1045.37       1040.03        33.63 o
 -13   6   4       3696.93       3799.95        78.77 o
 -12   6   4       1636.98       1611.27        42.61 o
 -11   6   4        546.20        528.35        21.71 o
 -10   6   4       5785.85       5830.54       106.83 o
  -9   6   4       3366.92       3538.70        71.49 o
  -8   6   4        166.59        176.91        19.80 o
  -7   6   4       2680.73       2607.45        49.87 o
  -6   6   4       1694.15       1664.95        32.88 o
  -5   6   4       2670.97       2614.75        38.95 o
  -4   6   4       1578.22       1540.04        26.68 o
  -3   6   4       1886.52       1792.95        44.68 o
  -2   6   4       6099.30       6153.81        99.39 o
  -1   6   4       1536.34       1484.28        34.70 o
   0   6   4       1723.48       1684.90        37.60 o
   1   6   4       1286.04       1265.69        27.11 o
   2   6   4        965.66        975.43        21.23 o
   3   6   4       1114.57       1103.41        22.62 o
   4   6   4       2476.08       2491.28        39.88 o
   5   6   4       2430.32       2543.03        40.81 o
   6   6   4        335.12        343.14        11.03 o
   7   6   4       2548.16       2694.58        52.01 o
   8   6   4        913.70        990.59        29.55 o
   9   6   4         24.79         29.26         6.03 o
  10   6   4       1381.21       1302.68        33.01 o
  11   6   4       1133.41       1068.75        29.87 o
  12   6   4        385.99        429.19        18.25 o
  13   6   4       1148.57       1066.88        31.14 o
  14   6   4       1286.34       1107.39        80.71 o
  15   6   4        258.31        241.47        37.06 o
  16   6   4        961.08        861.23        72.75 o
  17   6   4        354.06        313.74        44.54 o
 -17   7   4        320.81        306.48        24.67 o
 -16   7   4         15.48          4.38         6.74 o
 -15   7   4        158.45        143.57        12.38 o
 -14   7   4        427.66        439.22        21.02 o
 -13   7   4        397.53        401.34        19.45 o
 -12   7   4          6.13          8.51         4.91 o
 -11   7   4          0.11          0.02         6.12 o
 -10   7   4          0.12         -4.39         7.09 o
  -9   7   4         79.51         72.29         8.23 o
  -8   7   4        356.03        354.58        14.77 o
  -7   7   4        341.32        328.01        12.68 o
  -6   7   4          0.89         -0.08         3.39 o
  -5   7   4          2.09         -0.44         2.86 o
  -4   7   4         31.14         41.59         4.35 o
  -3   7   4        150.64        156.74         9.08 o
  -2   7   4          0.15          0.21         3.52 o
  -1   7   4         51.68         54.81         7.42 o
   0   7   4         16.23         11.11         4.36 o
   1   7   4        315.38        319.53        14.46 o
   2   7   4        953.55        918.22        21.07 o
   3   7   4          1.64          2.20         2.72 o
   4   7   4        545.87        538.56        14.76 o
   5   7   4       2841.45       2886.45        44.59 o
   6   7   4        131.41        129.95         8.62 o
   7   7   4        319.86        339.06        13.63 o
   8   7   4          0.94          3.76         3.77 o
   9   7   4        197.31        214.40        12.84 o
  10   7   4        368.82        326.05        17.76 o
  11   7   4        153.76        139.24        10.52 o
  12   7   4         27.04         29.93         6.22 o
  13   7   4         96.53         63.13        11.15 o
  14   7   4         48.66         30.23        20.31 o
  15   7   4          0.18         -6.18        23.58 o
 -17   8   4        596.23        548.87        32.15 o
 -16   8   4        168.68        166.06        17.57 o
 -15   8   4       1192.65       1196.46        37.06 o
 -14   8   4       1956.66       2083.39        51.84 o
 -13   8   4       1336.20       1310.93        46.69 o
 -12   8   4       2493.89       2514.76        72.85 o
 -11   8   4       1437.34       1514.76        40.08 o
 -10   8   4        740.89        762.89        25.82 o
  -9   8   4       2847.68       2875.14        61.18 o
  -8   8   4       3931.78       3928.26        62.86 o
  -7   8   4       1641.51       1701.84        45.52 o
  -6   8   4       1182.67       1120.90        23.51 o
  -5   8   4       4123.51       4142.03        55.87 o
  -4   8   4       4661.59       4597.88        60.68 o
  -3   8   4       1596.49       1533.30        36.59 o
  -2   8   4       1336.75       1376.84        33.14 o
  -1   8   4       3285.34       3399.66        62.43 o
   0   8   4       2137.38       2273.91        46.73 o
   1   8   4       2220.07       2210.49        63.52 o
   2   8   4       5667.69       5487.55       112.42 o
   3   8   4        438.34        409.24        16.53 o
   4   8   4        161.58        151.84         7.50 o
   5   8   4       2790.39       2801.01        43.41 o
   6   8   4       1611.15       1644.27        33.63 o
   7   8   4        785.89        859.92        27.25 o
   8   8   4        362.09        426.20        17.89 o
   9   8   4       1518.16       1575.51        34.92 o
  10   8   4       1051.31       1102.16        35.63 o
  11   8   4         79.37         88.59        11.52 o
  12   8   4        424.03        445.58        19.54 o
  13   8   4        185.44        166.53        11.55 o
  14   8   4        321.76        284.14        32.74 o
  15   8   4        782.49        802.20        81.06 o
 -17   9   4         21.50         24.41        13.30 o
 -16   9   4         86.80         89.89        13.52 o
 -15   9   4        396.71        385.05        25.76 o
 -14   9   4         85.50         83.33        14.27 o
 -13   9   4         24.86         16.13         6.02 o
 -12   9   4          3.68          3.94         6.46 o
 -11   9   4         19.63         10.12         6.19 o
 -10   9   4          1.14         -0.65         5.47 o
  -9   9   4        347.99        376.42        14.49 o
  -8   9   4        179.16        186.34        14.15 o
  -7   9   4          0.12          1.76         3.25 o
  -6   9   4          9.23          5.90         3.04 o
  -5   9   4        121.73         98.00         6.19 o
  -4   9   4         18.82         24.03         3.66 o
  -3   9   4          1.84          5.59         2.74 o
  -2   9   4       1196.08       1149.88        21.76 o
  -1   9   4        911.24        907.03        28.68 o
   0   9   4         66.73         63.57         8.24 o
   1   9   4        418.42        421.18        22.02 o
   2   9   4         93.82        106.84        15.94 o
   3   9   4         10.97         11.77         3.25 o
   4   9   4        406.57        415.93        13.90 o
   5   9   4        162.20        168.72         6.40 o
   6   9   4        348.59        328.89        12.99 o
   7   9   4        242.01        234.41        11.26 o
   8   9   4        145.45        149.80        11.44 o
   9   9   4        482.83        495.35        21.33 o
  10   9   4         12.28         14.23         5.68 o
  11   9   4         25.35         29.92         5.90 o
  12   9   4          6.05          7.95         5.66 o
  13   9   4         48.80         43.13        33.02 o
  14   9   4          1.64         -8.49        20.07 o
 -16  10   4        289.61        264.39        30.47 o
 -15  10   4        191.45        198.83        25.48 o
 -14  10   4         61.08         60.75        15.44 o
 -13  10   4        715.74        744.00        47.93 o
 -12  10   4        765.87        827.06        33.60 o
 -11  10   4        286.06        277.39        17.62 o
 -10  10   4        467.21        434.57        18.58 o
  -9  10   4        454.81        419.50        13.65 o
  -8  10   4        495.87        499.08        14.77 o
  -7  10   4        175.22        170.31         9.05 o
  -6  10   4        976.41        959.61        20.86 o
  -5  10   4        663.12        670.64        16.50 o
  -4  10   4        956.37        922.80        19.56 o
  -3  10   4       1919.35       1833.60        32.59 o
  -2  10   4        437.12        479.93        14.35 o
  -1  10   4        947.11        928.10        20.89 o
   0  10   4        779.71        760.21        20.83 o
   1  10   4       1075.15       1161.67        35.42 o
   2  10   4       1841.92       1895.69        45.70 o
   3  10   4       1476.59       1465.00        42.43 o
   4  10   4       1584.30       1619.37        34.96 o
   5  10   4       1137.16       1177.57        38.07 o
   6  10   4       1408.39       1510.13        31.29 o
   7  10   4       1285.41       1348.52        29.77 o
   8  10   4        919.86        980.27        28.18 o
   9  10   4       1045.93       1147.38        47.74 o
  10  10   4       2141.49       2190.36        57.07 o
  11  10   4       1139.61       1334.38        42.74 o
  12  10   4        567.45        561.58        43.00 o
  13  10   4       1472.00       1573.51       121.21 o
 -12  11   4          0.10         -2.38         8.08 o
 -11  11   4          0.45         -0.65         8.07 o
 -10  11   4         72.25         77.39         9.50 o
  -9  11   4          0.04          2.66         4.64 o
  -8  11   4          7.97          3.64         4.39 o
  -7  11   4          2.90          3.91         3.97 o
  -6  11   4         86.71         76.47         7.52 o
  -5  11   4        215.53        221.91        16.02 o
  -4  11   4         78.03         74.59         5.01 o
  -3  11   4         50.29         55.58         4.41 o
  -2  11   4         12.32         12.54         2.80 o
  -1  11   4         21.69         17.31         3.14 o
   0  11   4         75.96         79.54         5.05 o
   1  11   4          3.07          2.71         2.37 o
   2  11   4          0.59          0.89         3.92 o
   3  11   4        116.88         96.44         9.62 o
   4  11   4          0.37          2.26         4.99 o
   5  11   4         22.21         32.31         8.23 o
   6  11   4          1.69          0.39         5.98 o
   7  11   4         80.31         62.57         9.19 o
   8  11   4         58.34         55.45         7.92 o
   9  11   4          0.16          7.08        12.91 o
  10  11   4        297.88        371.58        54.99 o
  11  11   4         16.48         25.36        21.38 o
  -7  12   4        788.11        917.64        65.38 o
  -6  12   4        357.72        306.91        37.18 o
  -5  12   4        155.18        149.23        12.84 o
  -4  12   4        115.94         86.15        33.79 o
  -3  12   4        357.95        408.40        44.12 o
  -2  12   4        985.85        877.02        66.51 o
  -1  12   4        483.47        388.92        43.41 o
   0  12   4        206.55        185.94        30.52 o
   1  12   4        578.27        588.88        55.29 o
   2  12   4        776.89        737.70        63.19 o
   3  12   4        296.35        265.04        37.41 o
   4  12   4        582.14        537.15        55.17 o
   5  12   4        877.87        839.91        71.92 o
   6  12   4        313.54        383.94        49.65 o
   7  12   4        727.64        788.83        73.64 o
   8  12   4       1307.99       1325.51       101.08 o
   9  12   4        758.26        857.19        82.84 o
  10  12   4        246.48        216.11        45.73 o
  -5  13   4         56.95         66.10        20.37 o
  -4  13   4        120.42        132.85        25.77 o
  -3  13   4         46.86         53.21        20.37 o
  -2  13   4        271.23        350.26        42.46 o
  -1  13   4         24.33          4.99        10.93 o
   0  13   4        486.84        429.25        46.92 o
   1  13   4         33.61         46.86        18.11 o
   2  13   4         18.52         26.84        15.98 o
   3  13   4        132.95        106.66        25.30 o
   4  13   4          6.84         35.22        18.23 o
  -2  14   4        495.58        464.70        48.52 o
  -1  14   4       1009.57        896.86        69.96 o
   0  14   4        248.38        233.98        34.56 o
 -18   1   5        823.88        781.59        59.62 o
 -17   1   5        712.62        711.39        56.00 o
 -16   1   5          2.49         -3.98        12.89 o
 -15   1   5        507.00        509.46        33.15 o
 -14   1   5       1921.42       1752.77        84.76 o
 -13   1   5       1443.96       1490.68        41.97 o
 -12   1   5        982.23        955.82        31.35 o
 -11   1   5       1239.11       1266.52        36.52 o
 -10   1   5       3147.41       3211.98        77.57 o
  -9   1   5       1185.56       1222.63        39.54 o
  -8   1   5       1243.51       1161.93        30.64 o
  -7   1   5       2581.63       2587.48        75.08 o
  -6   1   5       3087.52       3067.84        66.70 o
  -5   1   5       6692.73       7074.84       169.51 o
  -4   1   5       1491.38       1314.80        49.84 o
  -3   1   5       5391.40       5559.79       101.48 o
  -2   1   5       8760.16       8781.22       130.71 o
  -1   1   5       1334.09       1323.45        33.55 o
   0   1   5       6738.42       6508.13       113.98 o
   1   1   5       3406.72       3419.83        61.22 o
   2   1   5       2754.11       2558.95        44.89 o
   3   1   5       3975.62       3794.84        60.45 o
   4   1   5       4046.52       4093.11        64.19 o
   5   1   5       7464.24       7508.67       105.96 o
   6   1   5       3712.17       3670.60        72.65 o
   7   1   5       2975.93       3064.89        90.49 o
   8   1   5       2569.80       2762.77        54.28 o
   9   1   5       2302.78       2276.42        72.58 o
  10   1   5       1698.79       1895.12        52.75 o
  11   1   5       1097.34       1116.73        37.12 o
  12   1   5       1213.29       1233.93        39.47 o
  13   1   5       1029.62       1036.53        45.47 o
  14   1   5       2562.96       2566.92        83.22 o
  15   1   5       1276.29       1190.50        50.79 o
  16   1   5        351.81        335.24        25.58 o
  17   1   5        500.13        448.22        30.20 o
  18   1   5        213.76        192.65        20.41 o
  19   1   5        311.25        261.78        35.63 o
 -20   2   5         49.79         59.51        25.89 o
 -19   2   5          0.87         12.59        19.60 o
 -18   2   5          9.40         -4.87         9.73 o
 -17   2   5         11.52         -2.09        11.66 o
 -16   2   5        549.50        461.04        26.00 o
 -15   2   5        770.54        752.42        31.71 o
 -14   2   5         50.10         44.83         7.87 o
 -13   2   5        176.95        187.37        16.38 o
 -12   2   5         23.35         18.88         6.96 o
 -11   2   5        976.75        993.14        36.65 o
 -10   2   5        321.73        303.69        19.35 o
  -9   2   5          6.99          0.13         6.02 o
  -8   2   5       1247.57       1205.11        34.15 o
  -7   2   5        910.07        886.56        22.55 o
  -6   2   5        795.21        783.23        23.49 o
  -5   2   5          2.28          2.97         7.07 o
  -4   2   5        151.70        177.45        13.67 o
  -3   2   5        347.43        309.06        13.19 o
  -2   2   5       1126.51       1211.89        29.14 o
  -1   2   5         15.89         11.73         3.88 o
   0   2   5         53.65         45.44         6.22 o
   1   2   5         81.43         76.63         9.04 o
   2   2   5        434.18        470.74        16.72 o
   3   2   5          1.73          2.10         3.45 o
   4   2   5        142.31        131.64         8.14 o
   5   2   5        765.57        851.47        21.70 o
   6   2   5          0.43          2.91         3.06 o
   7   2   5         48.12         52.74         4.88 o
   8   2   5        204.67        191.07        16.00 o
   9   2   5        436.05        422.01        16.41 o
  10   2   5       1255.46       1261.65        56.17 o
  11   2   5        900.66        795.58        42.12 o
  12   2   5          2.69         -2.00         4.41 o
  13   2   5         13.83         35.43        18.05 o
  14   2   5        391.10        373.88        38.10 o
  15   2   5        535.84        511.85        32.28 o
  16   2   5        180.40        133.25        16.46 o
  17   2   5         26.75         35.78        10.02 o
  18   2   5        254.60        234.82        35.63 o
  19   2   5        228.25        288.92        40.98 o
  20   2   5         27.11         -5.11        20.96 o
 -19   3   5       1102.60        926.85        81.78 o
 -18   3   5        908.98        919.78        79.22 o
 -17   3   5       1327.29       1303.09        47.40 o
 -16   3   5        877.66        848.50        31.87 o
 -15   3   5       1291.09       1388.99        56.02 o
 -14   3   5        928.75        939.89        50.55 o
 -13   3   5        938.01        962.25        36.88 o
 -12   3   5       1035.84       1081.57        35.52 o
 -11   3   5       4630.71       4809.50        93.32 o
 -10   3   5       1805.22       1812.71        45.81 o
  -9   3   5        829.90        909.32        33.23 o
  -8   3   5       2395.69       2521.40        56.38 o
  -7   3   5       2856.69       2898.59        61.99 o
  -6   3   5        124.14        101.82         6.44 o
  -5   3   5       1815.21       1829.35        50.43 o
  -4   3   5        968.90        929.99        25.82 o
  -3   3   5       1185.34       1195.90        30.11 o
  -2   3   5        674.14        673.54        21.30 o
  -1   3   5        834.88        930.44        23.43 o
   0   3   5       1129.64       1066.93        27.78 o
   1   3   5        118.73        135.45         6.59 o
   2   3   5        184.33        167.32        11.62 o
   3   3   5       3086.58       3230.98        55.35 o
   4   3   5       1350.11       1457.73        32.13 o
   5   3   5        807.61        859.74        20.00 o
   6   3   5        853.79        866.25        19.20 o
   7   3   5       1258.42       1219.68        39.66 o
   8   3   5        843.84        857.50        41.98 o
   9   3   5        285.87        280.15        22.74 o
  10   3   5       3174.41       3104.81       131.75 o
  11   3   5        663.33        630.74        33.96 o
  12   3   5        144.92        149.05        10.55 o
  13   3   5       2919.03       2801.59       191.79 o
  14   3   5       1151.82        985.40        41.68 o
  15   3   5       1483.23       1422.08        87.45 o
  16   3   5       1120.68       1015.62        49.20 o
  17   3   5        734.79        753.86        64.26 o
  18   3   5       1242.64       1073.36        79.28 o
  19   3   5        903.59        943.48        74.59 o
 -19   4   5         19.09         -7.54        20.25 o
 -18   4   5         79.06         79.46        29.04 o
 -17   4   5        177.67        176.72        18.02 o
 -16   4   5          2.10          3.94         6.57 o
 -15   4   5          5.13          3.16         5.94 o
 -14   4   5          6.08          7.76         6.04 o
 -13   4   5         49.35         30.64         9.65 o
 -12   4   5        200.41        179.19        16.29 o
 -11   4   5         80.34         60.54         8.65 o
 -10   4   5          1.44         -3.32         5.08 o
  -9   4   5        402.05        384.28        23.51 o
  -8   4   5         19.37         19.72         5.64 o
  -7   4   5        151.02        151.12        12.06 o
  -6   4   5        137.07        137.92         7.04 o
  -5   4   5         57.79         56.04         7.88 o
  -4   4   5          7.98         11.19         4.02 o
  -3   4   5        186.52        161.74        15.58 o
  -2   4   5        297.38        301.88        18.34 o
  -1   4   5          5.45          3.98         4.18 o
   0   4   5         84.87         74.99         6.75 o
   1   4   5        128.54        106.00         7.90 o
   2   4   5        488.29        545.76        14.51 o
   3   4   5        217.13        257.42        11.25 o
   4   4   5        568.60        610.69        19.04 o
   5   4   5        141.00        133.64         8.76 o
   6   4   5          0.52         -2.11         3.43 o
   7   4   5          7.21          0.92         4.08 o
   8   4   5        290.25        274.44        12.12 o
   9   4   5        191.73        159.24        11.05 o
  10   4   5        107.10         76.91         8.52 o
  11   4   5        111.65         99.87         7.89 o
  12   4   5        260.76        269.61        22.90 o
  13   4   5         38.16         43.01         8.31 o
  14   4   5          3.45          8.75         4.54 o
  15   4   5         18.00         13.84         8.43 o
  16   4   5         41.47         27.32        17.64 o
  17   4   5          1.82         -5.58        19.95 o
  18   4   5         91.99         73.76        26.96 o
 -18   5   5        627.18        587.04        68.65 o
 -17   5   5       1611.47       1655.22        56.08 o
 -16   5   5       2402.44       2576.86        63.38 o
 -15   5   5        417.27        439.03        22.31 o
 -14   5   5        465.96        488.51        22.90 o
 -13   5   5       1300.93       1337.48        39.82 o
 -12   5   5       1716.75       1713.13        45.93 o
 -11   5   5       2935.55       3044.48        67.05 o
 -10   5   5       3087.15       3067.17        66.69 o
  -9   5   5        703.83        694.72        25.68 o
  -8   5   5        674.72        667.38        24.83 o
  -7   5   5       2329.42       2254.98        46.97 o
  -6   5   5        903.10        895.62        24.12 o
  -5   5   5       1237.89       1200.49        27.78 o
  -4   5   5       1057.95       1068.41        29.75 o
  -3   5   5       2431.63       2401.43        49.95 o
  -2   5   5       6757.21       6906.05       100.56 o
  -1   5   5        271.75        212.95        12.00 o
   0   5   5          8.08          2.90         4.18 o
   1   5   5       2016.82       1956.30        37.15 o
   2   5   5        104.74        101.27         7.40 o
   3   5   5        320.39        331.03        12.63 o
   4   5   5       3443.47       3757.85        59.08 o
   5   5   5       3341.86       3466.74        63.51 o
   6   5   5        572.35        579.95        19.56 o
   7   5   5        442.74        517.42        18.15 o
   8   5   5        814.05        878.78        28.17 o
   9   5   5        292.17        306.53        17.59 o
  10   5   5        855.26        791.57        37.23 o
  11   5   5        621.61        625.22        30.72 o
  12   5   5       1133.79       1118.68        37.11 o
  13   5   5       1841.12       1714.85       102.80 o
  14   5   5        749.23        645.53        60.69 o
  15   5   5        629.33        530.56        55.05 o
  16   5   5        477.25        420.22        50.54 o
  17   5   5        456.28        362.79        48.82 o
 -17   6   5        490.40        443.03        27.62 o
 -16   6   5         10.25         -2.60         8.65 o
 -15   6   5         12.84         21.75         6.93 o
 -14   6   5        253.61        263.74        17.94 o
 -13   6   5         64.58         74.87        10.53 o
 -12   6   5        296.82        300.20        17.64 o
 -11   6   5        340.07        345.55        20.04 o
 -10   6   5         34.92         33.37         6.93 o
  -9   6   5        793.81        789.23        27.91 o
  -8   6   5        501.76        465.05        20.65 o
  -7   6   5        129.11        149.06        11.00 o
  -6   6   5        277.51        239.82        12.16 o
  -5   6   5         55.02         55.09         4.79 o
  -4   6   5          2.69          4.85         4.83 o
  -3   6   5         18.44         18.53         5.41 o
  -2   6   5       2367.23       2355.12        49.82 o
  -1   6   5        362.56        353.88        16.68 o
   0   6   5        217.78        193.65        10.73 o
   1   6   5         80.89         67.59        10.47 o
   2   6   5          1.03          5.88         3.80 o
   3   6   5        900.75        935.16        22.30 o
   4   6   5        331.78        308.83        11.31 o
   5   6   5        782.80        780.50        19.94 o
   6   6   5         24.30         27.85         4.74 o
   7   6   5         10.04          2.91         3.38 o
   8   6   5          7.81          5.88         8.36 o
   9   6   5        323.47        343.92        20.99 o
  10   6   5        321.37        306.38        18.26 o
  11   6   5        395.37        367.83        17.55 o
  12   6   5         80.97         93.79         9.25 o
  13   6   5          2.01          5.82        13.78 o
  14   6   5         96.27         89.38        25.18 o
  15   6   5        186.99        134.21        32.54 o
  16   6   5        313.49        230.60        38.84 o
 -16   7   5        439.52        413.99        29.02 o
 -15   7   5        235.80        233.90        16.26 o
 -14   7   5       1478.80       1450.93        42.58 o
 -13   7   5        907.94        892.94        35.83 o
 -12   7   5        764.26        796.78        29.07 o
 -11   7   5       1632.55       1664.56        44.53 o
 -10   7   5        567.72        570.95        27.13 o
  -9   7   5       1267.49       1275.90        36.94 o
  -8   7   5       2250.65       2204.01        57.14 o
  -7   7   5       2711.86       2576.09        43.09 o
  -6   7   5        858.16        900.19        22.00 o
  -5   7   5       2773.65       2799.12        42.43 o
  -4   7   5       5258.23       5062.93        88.19 o
  -3   7   5       1876.84       1953.11        44.39 o
  -2   7   5       2352.05       2489.13        52.29 o
  -1   7   5       1891.55       1939.85        44.32 o
   0   7   5       4719.08       4622.10        73.25 o
   1   7   5       3719.08       3767.64        79.34 o
   2   7   5       1397.77       1440.24        38.27 o
   3   7   5       3190.61       3322.82        51.53 o
   4   7   5       2454.35       2531.60        42.39 o
   5   7   5       2243.04       2360.63        40.55 o
   6   7   5       1948.21       2233.13        66.41 o
   7   7   5       2505.52       2767.63        44.75 o
   8   7   5       1897.07       2084.58        51.96 o
   9   7   5       1130.70       1207.09        32.78 o
  10   7   5       1315.94       1437.58        40.89 o
  11   7   5        905.34        878.78        38.42 o
  12   7   5        764.25        777.67        89.20 o
  13   7   5        672.38        653.85        64.49 o
  14   7   5        665.67        581.34        61.05 o
 -16   8   5        149.24        120.91        16.42 o
 -15   8   5         79.24         66.09        11.58 o
 -14   8   5         68.39         43.54         9.09 o
 -13   8   5        562.77        559.94        30.71 o
 -12   8   5         41.58         33.70         7.41 o
 -11   8   5          7.10          4.99         6.25 o
 -10   8   5         56.39         61.74         7.43 o
  -9   8   5         31.35         22.78         4.92 o
  -8   8   5         15.67         16.23         4.37 o
  -7   8   5          0.12         -0.86         4.13 o
  -6   8   5         13.56         18.20         4.15 o
  -5   8   5        130.30        124.10         7.25 o
  -4   8   5        153.21        114.69         7.93 o
  -3   8   5        139.06        135.20        10.75 o
  -2   8   5        396.52        347.27        16.64 o
  -1   8   5        134.27        131.01        10.59 o
   0   8   5         25.79         26.76         5.35 o
   1   8   5         64.49         54.83         7.37 o
   2   8   5         24.80         19.38         3.87 o
   3   8   5         12.55         10.68         4.74 o
   4   8   5         50.36         44.15         5.08 o
   5   8   5          3.84          4.15         3.55 o
   6   8   5        529.72        520.78        15.08 o
   7   8   5        256.63        259.65        13.11 o
   8   8   5        135.81        161.62        10.69 o
   9   8   5        220.83        235.81        13.54 o
  10   8   5          2.81          8.74         4.45 o
  11   8   5          3.24          2.63         5.99 o
  12   8   5          0.24         -6.71        13.11 o
  13   8   5        206.29        254.20        30.51 o
  14   8   5        139.48        106.42        32.78 o
 -16   9   5         15.87         -3.44        11.22 o
 -15   9   5        299.55        251.97        22.57 o
 -14   9   5       1450.38       1522.68        55.99 o
 -13   9   5        450.59        435.57        21.33 o
 -12   9   5         43.52         40.99         8.16 o
 -11   9   5        659.79        643.62        24.94 o
 -10   9   5        381.94        373.57        18.38 o
  -9   9   5        281.97        262.60        12.69 o
  -8   9   5        999.41        994.28        23.29 o
  -7   9   5        394.41        410.36        14.01 o
  -6   9   5        844.21        847.00        20.61 o
  -5   9   5        977.85        968.73        21.15 o
  -4   9   5        977.20        978.10        23.10 o
  -3   9   5       1103.68       1113.50        24.92 o
  -2   9   5        299.83        333.87        20.99 o
  -1   9   5        947.69        928.96        34.55 o
   0   9   5       1975.34       1994.87        50.14 o
   1   9   5       1256.86       1186.06        31.54 o
   2   9   5        900.96        789.19        23.36 o
   3   9   5       1790.95       1735.85        38.24 o
   4   9   5        874.54        928.04        24.62 o
   5   9   5        889.37        946.44        21.51 o
   6   9   5       1860.78       2001.06        46.25 o
   7   9   5       1150.61       1196.68        29.21 o
   8   9   5       1552.42       1591.07        43.59 o
   9   9   5        903.18        926.34        26.68 o
  10   9   5       1175.84       1237.15        37.25 o
  11   9   5        950.87        994.82        40.75 o
  12   9   5        299.35        354.54        54.22 o
  13   9   5       1360.69       1475.11       111.83 o
  14   9   5        997.45        993.18        93.06 o
 -15  10   5        109.23        121.45        21.91 o
 -14  10   5         37.63         51.96        15.80 o
 -13  10   5          1.82          5.88         8.31 o
 -12  10   5          6.21          5.64         9.74 o
 -11  10   5        126.22        154.43        12.94 o
 -10  10   5         67.13         68.57         7.53 o
  -9  10   5         43.01         39.39         6.40 o
  -8  10   5         60.35         53.16         6.00 o
  -7  10   5        294.11        299.85        12.71 o
  -6  10   5         83.85         92.54         7.14 o
  -5  10   5        130.76        127.79         7.44 o
  -4  10   5         13.12         15.01         3.98 o
  -3  10   5         58.23         44.72         5.00 o
  -2  10   5         26.66         29.01         4.49 o
  -1  10   5          0.70          2.05         4.03 o
   0  10   5          6.58          6.61         4.60 o
   1  10   5          0.30          1.57         3.63 o
   2  10   5          8.68          2.53         3.52 o
   3  10   5         55.77         54.10         6.02 o
   4  10   5        186.91        193.26        13.74 o
   5  10   5         19.80         17.15         5.46 o
   6  10   5        599.36        576.95        31.83 o
   7  10   5          0.67         -8.71         9.37 o
   8  10   5         10.91         -1.15         7.36 o
   9  10   5         89.86         98.33        13.31 o
  10  10   5        410.64        471.26        26.46 o
  11  10   5         94.49        106.18        32.01 o
  12  10   5        623.85        714.90        76.97 o
 -11  11   5        606.16        622.76        33.91 o
 -10  11   5        628.46        626.37        35.60 o
  -9  11   5        527.99        523.66        28.16 o
  -8  11   5        388.59        360.90        17.47 o
  -7  11   5        291.87        301.74        23.51 o
  -6  11   5        480.58        485.99        24.95 o
  -5  11   5        340.18        346.95        18.73 o
  -4  11   5        197.17        188.44        13.20 o
  -3  11   5        282.12        253.88        15.08 o
  -2  11   5        624.04        642.95        30.27 o
  -1  11   5        502.11        461.22        19.94 o
   0  11   5         41.84         19.51         6.90 o
   1  11   5        307.14        315.01        65.12 o
   2  11   5        225.78        174.65        17.76 o
   3  11   5        253.39        227.23        24.35 o
   4  11   5        645.18        657.34        31.28 o
   5  11   5        100.66        100.49        17.25 o
   6  11   5        392.56        388.63        21.58 o
   7  11   5        652.70        715.96        47.81 o
   8  11   5        449.42        485.72        57.72 o
   9  11   5        265.23        306.32        46.26 o
  10  11   5        151.33        165.04        36.52 o
  11  11   5        920.77       1004.71        91.22 o
  -7  12   5         75.43         99.77        23.10 o
  -6  12   5         24.23         38.78        17.93 o
  -5  12   5          2.01         -9.86        20.73 o
  -4  12   5         75.30         75.54        22.69 o
  -3  12   5          0.14         10.10        12.00 o
  -2  12   5          8.51        -10.33        13.90 o
  -1  12   5         79.91         52.91        21.74 o
   0  12   5        233.20        161.00        29.99 o
   1  12   5         62.62         76.61        22.03 o
   2  12   5         69.65         73.46        24.35 o
   3  12   5         11.61         11.70        14.79 o
   4  12   5        160.04        188.08        34.80 o
   8  12   5          5.12         13.60        16.15 o
   9  12   5         14.49         21.91        20.73 o
  10  12   5         10.63          7.84        22.15 o
  -5  13   5        659.81        729.63        63.07 o
  -4  13   5       1013.89       1139.45        79.82 o
  -3  13   5        567.46        605.57        56.89 o
  -2  13   5        659.19        582.11        55.82 o
  -1  13   5        539.21        503.72        52.97 o
   0  13   5        381.48        292.66        40.80 o
   1  13   5        605.77        619.94        59.03 o
 -18   0   6        296.53        246.22        35.99 o
 -17   0   6        292.66        299.49        39.67 o
 -16   0   6        227.37        230.67        23.37 o
 -15   0   6        259.75        278.92        24.76 o
 -14   0   6        979.85       1070.23        48.61 o
 -13   0   6        203.29        246.95        53.36 o
 -12   0   6        298.73        290.85        19.61 o
 -11   0   6        603.92        646.22        28.76 o
 -10   0   6        167.63        159.52        14.02 o
  -9   0   6        462.67        532.58        37.98 o
  -8   0   6        595.61        548.71        38.25 o
  -7   0   6       1039.59       1130.61        53.69 o
  -6   0   6        982.59       1060.05        67.23 o
  -5   0   6        573.08        568.21        35.32 o
  -4   0   6        533.11        447.12        30.50 o
  -3   0   6       2193.00       2123.66        84.57 o
  -2   0   6       3142.68       3213.98        99.58 o
  -1   0   6       1940.80       1913.09        49.71 o
   0   0   6       3198.64       3146.23        63.74 o
   1   0   6        919.06        883.32        29.97 o
   2   0   6       2091.43       2002.67        49.96 o
   3   0   6       1932.21       1798.25        46.42 o
   4   0   6       3739.13       3790.74        86.03 o
   5   0   6       7215.14       7457.40       134.18 o
   6   0   6       1150.97       1164.27        42.03 o
   7   0   6       4648.17       4858.20       171.22 o
   8   0   6       3261.76       3030.15       101.48 o
   9   0   6       2210.89       2311.23        95.23 o
  10   0   6       1130.40       1141.33        76.46 o
  11   0   6        223.19        237.50        27.56 o
  12   0   6       8164.66       7980.22       283.93 o
  13   0   6       3734.78       3730.32       157.20 o
  14   0   6        601.29        534.60        47.45 o
  15   0   6       2726.41       2792.78       128.81 o
  16   0   6       1541.47       1531.58        87.36 o
  17   0   6        727.10        684.61        55.17 o
  18   0   6         73.40         51.43        17.22 o
 -18   1   6        232.50        205.72        34.86 o
 -17   1   6          1.15          5.40        15.32 o
 -16   1   6        179.45        184.60        21.75 o
 -15   1   6          9.60          4.48         8.48 o
 -14   1   6        252.91        223.56        22.67 o
 -13   1   6          1.26          2.96         5.62 o
 -12   1   6        228.16        200.50        13.29 o
 -11   1   6          0.29          1.75         4.48 o
 -10   1   6        122.65        114.53         9.96 o
  -9   1   6        252.50        227.64        13.23 o
  -8   1   6        262.47        246.75        13.75 o
  -7   1   6         42.50         49.08         9.34 o
  -6   1   6        477.95        501.58        43.83 o
  -5   1   6        161.57        142.87        14.41 o
  -4   1   6          0.26         -0.93         6.37 o
  -3   1   6         76.17         78.36         9.04 o
  -2   1   6       1318.04       1404.58        36.36 o
  -1   1   6        261.17        261.35        19.21 o
   0   1   6          6.55          5.07         2.98 o
   1   1   6        416.36        373.65        14.70 o
   2   1   6        149.63        159.18         9.80 o
   3   1   6        454.51        425.75        15.92 o
   4   1   6        332.97        317.44        13.70 o
   5   1   6        156.23        181.36        10.54 o
   6   1   6         19.90         22.15         4.83 o
   7   1   6        776.91        855.59        24.85 o
   8   1   6         15.60         11.78         4.66 o
   9   1   6        125.13        120.67        10.93 o
  10   1   6         10.36         11.39         6.38 o
  11   1   6         49.87         37.46         8.43 o
  12   1   6         19.15         17.24         8.25 o
  13   1   6        431.28        454.49        46.44 o
  14   1   6          0.33          0.34         8.82 o
  15   1   6          4.61         -0.09         8.26 o
  16   1   6        265.15        238.02        22.56 o
  17   1   6          0.21         -8.26         8.26 o
  18   1   6         46.54         53.27        18.47 o
 -19   2   6        392.10        301.21        45.55 o
 -18   2   6        693.21        612.16        62.12 o
 -17   2   6        867.10        787.94        69.36 o
 -16   2   6        446.70        425.03        26.27 o
 -15   2   6        744.64        862.26        57.31 o
 -14   2   6        788.72        819.30        60.78 o
 -13   2   6       2161.54       2191.25        55.39 o
 -12   2   6       1891.90       1980.95        79.43 o
 -11   2   6        919.64        910.20        33.54 o
 -10   2   6       1622.02       1622.19        41.86 o
  -9   2   6        398.56        368.06        14.96 o
  -8   2   6        718.42        716.74        20.75 o
  -7   2   6       1270.31       1304.86        44.24 o
  -6   2   6       1853.10       1892.34        71.71 o
  -5   2   6       3312.66       3457.14       107.32 o
  -4   2   6        544.01        492.34        25.35 o
  -3   2   6       1454.07       1415.44        36.83 o
  -2   2   6       4041.76       4069.14        71.57 o
  -1   2   6        581.51        550.98        19.46 o
   0   2   6        577.66        535.46        21.36 o
   1   2   6       1730.55       1921.67        63.90 o
   2   2   6       1612.94       1602.32        46.48 o
   3   2   6       1018.54       1022.22        24.44 o
   4   2   6       2721.10       2840.10        47.80 o
   5   2   6       2693.75       2664.74        45.74 o
   6   2   6        249.07        245.95        10.71 o
   7   2   6        648.23        682.47        19.38 o
   8   2   6        738.85        810.51        19.97 o
   9   2   6       1343.01       1358.77        72.09 o
  10   2   6       1672.51       1553.84        39.29 o
  11   2   6        222.93        208.35        15.73 o
  12   2   6       1249.01       1157.21        49.09 o
  13   2   6       1704.61       1487.18        57.74 o
  14   2   6        608.68        585.00        44.42 o
  15   2   6        897.47        786.66        39.75 o
  16   2   6        425.24        384.71        27.30 o
  17   2   6        621.00        637.87        58.44 o
  18   2   6        471.28        396.23        45.37 o
  19   2   6        413.80        429.84        47.98 o
 -19   3   6        179.08        228.46        41.99 o
 -18   3   6         22.01         34.09        21.20 o
 -17   3   6         29.32         25.95        18.41 o
 -16   3   6         16.05         20.46         9.15 o
 -15   3   6         19.80          4.45         9.19 o
 -14   3   6         10.42          1.66         7.72 o
 -13   3   6        144.93        127.52        12.43 o
 -12   3   6         78.63         78.49        10.20 o
 -11   3   6        236.69        204.74        13.33 o
 -10   3   6         12.00          1.90         5.52 o
  -9   3   6        208.13        157.81         8.98 o
  -8   3   6        116.31         98.21        10.25 o
  -7   3   6         16.27          7.45         5.34 o
  -6   3   6          9.64          4.80         6.01 o
  -5   3   6         67.66         65.88         9.72 o
  -4   3   6          0.21          1.79         5.24 o
  -3   3   6        135.30        112.39         9.41 o
  -2   3   6        297.55        313.71        13.82 o
  -1   3   6        384.77        358.73        14.82 o
   0   3   6          6.39          4.89         3.93 o
   1   3   6        112.16        132.90        18.22 o
   2   3   6        610.58        653.35        22.88 o
   3   3   6        541.83        532.47        19.03 o
   4   3   6         68.05         72.50         6.98 o
   5   3   6         21.27         23.22         4.69 o
   6   3   6        162.55        181.97        11.01 o
   7   3   6         88.82         80.81         6.33 o
   8   3   6        199.66        188.31        10.31 o
   9   3   6         16.60         13.19         6.40 o
  10   3   6          2.10          1.03         4.34 o
  11   3   6          6.23          7.38         7.00 o
  12   3   6        499.11        428.62        39.58 o
  13   3   6         19.67         25.57        11.85 o
  14   3   6        198.37        189.85        34.80 o
  15   3   6         55.72         65.16        11.37 o
  16   3   6          0.91         -5.52        14.07 o
  17   3   6         19.95         22.51        14.25 o
  18   3   6        168.24        187.60        34.98 o
 -18   4   6        966.45        929.34        84.03 o
 -17   4   6       1369.91       1423.56       102.92 o
 -16   4   6        878.72        961.38        41.24 o
 -15   4   6        989.79       1103.04        45.53 o
 -14   4   6        960.63        965.77        39.54 o
 -13   4   6       2672.33       2808.78        66.30 o
 -12   4   6       1784.97       1825.35        49.33 o
 -11   4   6       3314.34       3409.06        74.38 o
 -10   4   6       4418.57       4670.48        98.64 o
  -9   4   6         41.75         45.35         8.02 o
  -8   4   6       1452.10       1487.29        63.81 o
  -7   4   6       4103.14       4030.14       104.94 o
  -6   4   6       1759.32       1821.35        43.58 o
  -5   4   6       1935.12       1919.11        44.69 o
  -4   4   6       2415.48       2352.05        47.97 o
  -3   4   6       3603.40       3486.21        66.15 o
  -2   4   6       1872.45       1898.10        43.31 o
  -1   4   6        697.80        637.52        23.10 o
   0   4   6        558.36        525.91        18.52 o
   1   4   6       2242.27       2205.42        37.84 o
   2   4   6        605.50        595.45        16.13 o
   3   4   6        321.61        347.09        14.15 o
   4   4   6       3666.70       3958.06        67.46 o
   5   4   6        858.38        908.22        23.62 o
   6   4   6        127.95        124.66         8.62 o
   7   4   6        240.71        269.27        13.42 o
   8   4   6          1.63          5.75         4.59 o
   9   4   6        589.33        642.79        26.66 o
  10   4   6       1575.42       1492.17        97.87 o
  11   4   6          4.62          5.29        14.19 o
  12   4   6         71.81        119.01        26.31 o
  13   4   6       1071.66       1031.49        76.73 o
  14   4   6        271.59        284.05        40.26 o
  15   4   6        399.51        383.34        47.87 o
  16   4   6        216.46        194.67        35.10 o
  17   4   6         40.45         17.99        14.25 o
 -17   5   6         18.46          7.66        19.42 o
 -16   5   6         49.30         64.75        12.14 o
 -15   5   6          0.11         -9.23         9.23 o
 -14   5   6          0.38         -7.11         9.70 o
 -13   5   6          0.46         -5.66         7.01 o
 -12   5   6        109.59        119.67        11.81 o
 -11   5   6        317.13        283.61        19.43 o
 -10   5   6          0.32         -4.26         7.01 o
  -9   5   6         50.00         42.16         5.99 o
  -8   5   6        433.78        492.29        22.51 o
  -7   5   6        425.76        414.79        17.30 o
  -6   5   6         38.22         33.28         6.51 o
  -5   5   6          8.37          6.14         5.27 o
  -4   5   6        299.15        267.55        17.11 o
  -3   5   6        230.46        210.20        11.93 o
  -2   5   6       2506.78       2630.74        54.49 o
  -1   5   6        302.08        269.79        14.82 o
   0   5   6        112.24         95.97         9.38 o
   1   5   6        361.97        367.83        17.44 o
   2   5   6        175.10        173.75         9.16 o
   3   5   6        890.94        925.55        21.64 o
   4   5   6         26.13         20.68         4.74 o
   5   5   6          0.21          0.76         4.12 o
   6   5   6        776.26        797.28        23.45 o
   7   5   6         12.78         10.91         5.60 o
   8   5   6         66.01         53.70         6.70 o
   9   5   6         27.20         21.85         7.32 o
  10   5   6         29.52          4.70         6.83 o
  11   5   6        279.23        308.57        41.21 o
  12   5   6         20.07         23.10        17.93 o
  13   5   6         71.93         47.15        19.06 o
  14   5   6        103.81        114.74        26.72 o
  15   5   6         17.49         12.29        15.56 o
 -16   6   6        480.14        511.22        29.27 o
 -15   6   6        344.17        358.99        27.44 o
 -14   6   6        368.73        398.54        24.54 o
 -13   6   6        710.85        725.80        33.49 o
 -12   6   6        707.19        773.96        38.81 o
 -11   6   6       1083.03       1119.16        48.93 o
 -10   6   6        525.09        520.44        19.04 o
  -9   6   6        743.96        735.33        22.11 o
  -8   6   6       1009.35       1009.48        25.01 o
  -7   6   6        601.17        634.21        21.29 o
  -6   6   6       1302.67       1297.71        32.00 o
  -5   6   6       2091.60       1895.49        44.42 o
  -4   6   6        787.36        720.41        24.24 o
  -3   6   6       1556.10       1503.82        34.61 o
  -2   6   6       4314.36       4443.30       100.73 o
  -1   6   6       1474.11       1439.02        33.77 o
   0   6   6         69.47         57.90         8.19 o
   1   6   6       3107.88       3147.66        62.53 o
   2   6   6       4614.75       4841.46        76.65 o
   3   6   6        112.60        131.20         8.24 o
   4   6   6       2168.06       2247.43        42.38 o
   5   6   6       4342.91       4657.01        68.16 o
   6   6   6       1157.60       1286.11        30.46 o
   7   6   6       1231.44       1419.97        32.55 o
   8   6   6        599.88        677.52        20.61 o
   9   6   6       2346.35       2566.50        56.23 o
  10   6   6       1271.63       1358.96        37.55 o
  11   6   6        192.46        251.15        39.67 o
  12   6   6       2403.22       2159.01       123.94 o
  13   6   6       1224.82       1291.13        91.87 o
  14   6   6        362.01        396.05        51.19 o
 -15   7   6        594.08        586.99        30.59 o
 -14   7   6          0.15         -5.96         8.98 o
 -13   7   6          2.70         -7.78         9.30 o
 -12   7   6        168.36        159.69        15.30 o
 -11   7   6          3.05          0.70         6.33 o
 -10   7   6        285.44        299.88        17.83 o
  -9   7   6         39.92         27.82         7.05 o
  -8   7   6         25.08         29.34         4.65 o
  -7   7   6          3.13          0.06         4.14 o
  -6   7   6         32.40         27.56         5.64 o
  -5   7   6         23.84         19.34         5.01 o
  -4   7   6        427.99        339.24        17.40 o
  -3   7   6       1178.80       1111.91        33.85 o
  -2   7   6       2048.95       1959.57        41.23 o
  -1   7   6        306.80        275.83        13.85 o
   0   7   6          0.09          3.38         5.18 o
   1   7   6          0.50         -5.52         5.52 o
   2   7   6          6.92         -1.13         4.99 o
   3   7   6        706.11        682.74        21.51 o
   4   7   6         34.76         38.09         5.19 o
   5   7   6          1.69         -4.48         4.48 o
   6   7   6        351.44        340.23        13.76 o
   7   7   6        395.57        449.92        16.28 o
   8   7   6         39.22         52.01         7.94 o
   9   7   6         36.30         18.99         7.03 o
  10   7   6          0.57         -7.45         7.45 o
  11   7   6         33.96         25.45        13.66 o
  12   7   6        145.01        191.47        25.29 o
  13   7   6        117.82         99.77        27.44 o
 -15   8   6        221.37        253.56        22.01 o
 -14   8   6        745.95        722.71        52.53 o
 -13   8   6        647.87        616.36        30.46 o
 -12   8   6         21.52         37.51        10.68 o
 -11   8   6        142.25        126.55        14.21 o
 -10   8   6        669.51        696.74        25.00 o
  -9   8   6        157.86        150.72        11.41 o
  -8   8   6         82.83         87.48         8.58 o
  -7   8   6        571.57        526.25        18.94 o
  -6   8   6        808.48        807.57        24.12 o
  -5   8   6        231.59        230.28        11.57 o
  -4   8   6        318.93        304.91        14.81 o
  -3   8   6       1100.12       1102.25        31.96 o
  -2   8   6        628.43        680.23        30.11 o
  -1   8   6        311.63        302.01        14.63 o
   0   8   6        981.80        964.44        26.88 o
   1   8   6       1271.14       1242.72        31.25 o
   2   8   6        720.29        785.04        47.81 o
   3   8   6       1722.18       1725.10        63.69 o
   4   8   6       1614.86       1631.62        36.22 o
   5   8   6        307.23        348.42        13.74 o
   6   8   6       1748.64       1891.14        41.09 o
   7   8   6       2227.24       2356.04        48.04 o
   8   8   6        782.66        828.33        27.09 o
   9   8   6       1023.92       1069.63        31.71 o
  10   8   6       1119.99       1501.12        98.88 o
  11   8   6       1391.30       1554.01        83.11 o
  12   8   6       1176.63       1416.73       101.43 o
  13   8   6       1428.79       1756.42       118.48 o
  14   8   6       1101.01       1215.17        98.70 o
 -14   9   6        184.90        158.31        17.34 o
 -13   9   6          3.08         -6.56        11.11 o
 -12   9   6          7.20          9.47         7.76 o
 -11   9   6        165.71        163.01        13.72 o
 -10   9   6          9.15          5.55         6.92 o
  -9   9   6          9.13          2.25         6.75 o
  -8   9   6         20.87         31.65         6.17 o
  -7   9   6        143.69        163.59        11.30 o
  -6   9   6        393.77        401.64        17.57 o
  -5   9   6         41.55         31.65         6.87 o
  -4   9   6        335.48        320.78        15.61 o
  -3   9   6        308.95        320.34        17.92 o
  -2   9   6          0.89          3.81         5.08 o
  -1   9   6        102.09         97.39         9.87 o
   0   9   6          5.09          2.83         4.82 o
   1   9   6        182.88        166.93        12.94 o
   2   9   6        118.27         90.98         9.94 o
   3   9   6         28.73         41.80         6.76 o
   4   9   6        269.86        303.22        16.63 o
   5   9   6        156.39        151.15        12.02 o
   6   9   6         40.92         32.13         5.87 o
   7   9   6         49.84         50.21         6.83 o
   8   9   6          5.09          5.02         5.17 o
   9   9   6         35.09         28.87         8.55 o
  10   9   6          0.50         -6.24        14.79 o
  11   9   6         21.86          6.77        20.13 o
  12   9   6          5.15         -7.25        18.41 o
  13   9   6          1.27        -15.44        25.89 o
 -14  10   6        791.61        786.62        70.28 o
 -13  10   6        328.34        351.13        28.45 o
 -12  10   6        685.27        671.97        38.34 o
 -11  10   6        671.90        747.21        39.97 o
 -10  10   6        534.39        569.88        33.93 o
  -9  10   6       1039.06       1022.78        34.69 o
  -8  10   6       1205.83       1252.94        36.90 o
  -7  10   6        249.53        256.53        13.82 o
  -6  10   6        544.43        556.08        20.30 o
  -5  10   6        688.04        673.92        22.51 o
  -4  10   6        286.29        310.74        14.75 o
  -3  10   6        365.39        361.75        16.01 o
  -2  10   6        602.30        526.80        17.43 o
  -1  10   6        859.12        927.41        36.73 o
   0  10   6        363.56        320.19        17.73 o
   1  10   6        510.57        460.09        38.60 o
   2  10   6        116.72        114.56        15.54 o
   3  10   6        118.83        119.41        15.73 o
   4  10   6        554.70        620.09        34.81 o
   5  10   6        346.03        340.71        28.92 o
   6  10   6        446.38        478.54        28.32 o
   7  10   6        210.19        186.72        14.52 o
   8  10   6        706.66        702.41        31.47 o
   9  10   6        326.59        333.34        46.26 o
  10  10   6          2.75          6.71        26.13 o
  11  10   6        302.55        259.88        47.21 o
  12  10   6        800.44        807.30        81.12 o
  -9  11   6        177.73        169.36        22.53 o
  -8  11   6          9.80          6.38         7.10 o
  -7  11   6          3.42          4.70         5.51 o
  -6  11   6         45.71         27.69         7.59 o
  -5  11   6         30.19         21.48         6.88 o
  -4  11   6          9.94          2.78         6.31 o
  -3  11   6         32.78         36.70         8.25 o
  -2  11   6         95.17        107.87        11.56 o
  -1  11   6         43.69         43.57         8.10 o
   0  11   6          0.03         -0.59         8.16 o
   1  11   6         37.45         22.26         8.49 o
   2  11   6         30.24         29.69        19.18 o
   3  11   6         19.16         12.17        13.36 o
   4  11   6         34.69         44.06        20.37 o
   7  11   6         29.05         33.49        18.05 o
   8  11   6          2.94         -6.06        16.21 o
   9  11   6         10.60         12.95        16.45 o
  10  11   6          8.91        -14.02        20.79 o
  11  11   6        216.35        263.91        45.97 o
  -7  12   6        431.42        475.45        51.43 o
  -6  12   6        908.98       1044.32        77.20 o
  -5  12   6       1198.92       1183.70        82.79 o
  -4  12   6       1082.41        919.01        72.51 o
  -3  12   6        398.84        384.17        47.21 o
  -2  12   6        822.63        700.76        63.31 o
  -1  12   6        602.27        617.80        59.74 o
   0  12   6        447.26        308.45        43.29 o
   8  12   6        146.49        150.07        34.80 o
 -15   1   7        809.57        759.75        63.48 o
 -14   1   7        527.43        529.58        27.01 o
 -13   1   7        335.73        341.81        20.79 o
 -12   1   7       1014.36       1041.04        40.73 o
 -11   1   7       2444.10       2480.44        63.34 o
 -10   1   7         62.57         57.42         8.21 o
  -9   1   7        178.38        184.15        17.14 o
  -8   1   7       2564.92       2733.06       115.89 o
  -7   1   7        383.42        403.53        32.82 o
  -6   1   7       1065.32       1080.61        49.79 o
  -5   1   7        162.69        128.66        15.31 o
  -4   1   7        330.99        298.48        29.07 o
  -3   1   7       2698.61       2811.70        76.95 o
  -2   1   7        349.78        373.66        17.39 o
  -1   1   7        343.71        356.51        17.27 o
   0   1   7        487.97        499.30        14.92 o
   1   1   7         79.24         77.83         7.23 o
   2   1   7        833.28        859.25        24.96 o
   3   1   7       1568.00       1597.41        37.56 o
   4   1   7        845.83        922.38        26.00 o
   5   1   7        813.44        852.74        24.81 o
   6   1   7       1638.88       1798.00        36.70 o
   7   1   7        686.70        749.72        28.76 o
   8   1   7        369.01        433.42        17.14 o
   9   1   7       1212.89       1229.00        48.45 o
  10   1   7        409.14        462.79        30.88 o
  11   1   7        880.97        813.64        42.22 o
  12   1   7       1734.30       1772.21        68.08 o
  13   1   7       1323.85       1279.54        56.13 o
  14   1   7       1149.17       1233.47        54.69 o
  15   1   7        352.62        374.87        28.46 o
  16   1   7        857.00        869.70        44.65 o
  17   1   7        703.42        656.22        59.09 o
 -15   2   7        590.18        648.53        32.64 o
 -14   2   7        213.09        218.42        18.96 o
 -13   2   7        107.07        106.83        10.84 o
 -12   2   7          2.10          2.39         6.24 o
 -11   2   7         71.08         71.39        10.67 o
 -10   2   7       1336.14       1348.71        38.66 o
  -9   2   7        189.06        163.84        14.38 o
  -8   2   7         85.90         97.46        12.31 o
  -7   2   7        177.42        203.46        31.00 o
  -6   2   7         75.04         85.12        15.95 o
  -5   2   7          2.53          3.54         9.59 o
  -4   2   7        135.65        107.29        12.77 o
  -3   2   7         66.12         92.48         8.32 o
  -2   2   7          0.33          7.06         4.46 o
  -1   2   7         20.49         10.41         5.48 o
   0   2   7         18.12         21.71         6.47 o
   1   2   7        212.05        174.93        14.66 o
   2   2   7         66.68         62.33         8.63 o
   3   2   7        728.20        714.28        21.30 o
   4   2   7        117.00        130.90         9.28 o
   5   2   7         30.84         26.58         5.38 o
   6   2   7        246.66        256.14        13.04 o
   7   2   7         10.14          6.17         4.10 o
   8   2   7         84.99         86.84        12.58 o
   9   2   7        482.48        495.58        27.34 o
  10   2   7        653.80        653.39        79.10 o
  11   2   7         21.47         21.23         9.16 o
  12   2   7        199.25        152.29        32.34 o
  13   2   7         80.97         84.53        13.97 o
  14   2   7         37.59         34.88        22.66 o
  15   2   7        108.77        106.38        27.05 o
  16   2   7         10.59          5.46        13.84 o
  17   2   7         49.51         54.99        20.96 o
  18   2   7         83.51         71.50        23.22 o
 -16   3   7        201.61        225.67        38.78 o
 -15   3   7        728.85        782.43        36.35 o
 -14   3   7       1243.65       1301.40        47.65 o
 -13   3   7        886.22        935.26        59.95 o
 -12   3   7       1441.57       1521.88        50.99 o
 -11   3   7       2592.01       2618.18       105.61 o
 -10   3   7        776.50        826.38        36.83 o
  -9   3   7        503.05        494.48        45.15 o
  -8   3   7       1683.02       1646.80        39.87 o
  -7   3   7       1247.11       1334.97        43.83 o
  -6   3   7       3513.63       3618.36        82.25 o
  -5   3   7       2556.78       2750.06        66.98 o
  -4   3   7       2420.01       2523.87        62.86 o
  -3   3   7       3265.99       3191.02        57.99 o
  -2   3   7        837.12        872.43        25.28 o
  -1   3   7       1815.47       1800.06        39.40 o
   0   3   7       1718.99       1707.20        41.90 o
   1   3   7       2249.54       2198.43        70.48 o
   2   3   7        866.60        829.24        46.63 o
   3   3   7       1395.18       1509.54        34.23 o
   4   3   7       6211.48       6532.44        94.65 o
   5   3   7       1012.10       1029.39        27.38 o
   6   3   7        284.30        303.16        14.13 o
   7   3   7        477.26        570.06        24.62 o
   8   3   7        654.20        659.12        20.05 o
   9   3   7       1749.57       1719.06        64.87 o
  10   3   7        582.70        533.10        31.46 o
  11   3   7        468.87        467.75        29.33 o
  12   3   7        516.22        497.74        30.40 o
  13   3   7        321.18        303.92        23.46 o
  14   3   7        621.33        533.99        31.34 o
  15   3   7        293.12        289.81        41.75 o
  16   3   7         18.25         17.58        16.63 o
 -16   4   7        326.78        325.44        47.03 o
 -15   4   7         87.71         69.24        23.34 o
 -14   4   7          5.46         -1.28         9.09 o
 -13   4   7          7.99          1.81         8.24 o
 -12   4   7          0.87         -8.77         8.77 o
 -11   4   7          2.37         -3.17        22.57 o
 -10   4   7          1.20        -10.05        10.05 o
  -9   4   7          5.27          2.84         7.79 o
  -8   4   7         52.70         54.38         7.81 o
  -7   4   7          2.99         -1.63         5.86 o
  -6   4   7        129.30        128.38        11.53 o
  -5   4   7         52.16         36.77         7.28 o
  -4   4   7         11.84         10.37         5.10 o
  -3   4   7         95.96         91.88         9.42 o
  -2   4   7         52.40         56.53         7.72 o
  -1   4   7        347.11        358.64        16.16 o
   0   4   7         29.22         29.48         6.13 o
   1   4   7         72.40         55.63         7.36 o
   2   4   7       1777.98       1763.65        35.75 o
   3   4   7         12.12         14.97         4.24 o
   4   4   7        281.51        268.69        14.61 o
   5   4   7        188.40        210.45        12.19 o
   6   4   7         87.38         77.30         8.23 o
   7   4   7         88.79         96.47         8.59 o
   8   4   7          0.02         -4.55         5.64 o
   9   4   7         94.21        105.04        13.99 o
  10   4   7        161.45        189.21        32.37 o
  11   4   7        344.10        302.34        41.51 o
  12   4   7          3.13          5.82        13.84 o
  13   4   7        138.75        137.18        30.47 o
  14   4   7          2.53          6.06        15.38 o
  15   4   7          0.16        -16.57        16.57 o
 -16   5   7        374.51        403.71        55.29 o
 -15   5   7        235.04        260.05        43.59 o
 -14   5   7        726.01        775.58        36.16 o
 -13   5   7        870.32        887.09        38.09 o
 -12   5   7        602.76        623.88        53.25 o
 -11   5   7        723.26        767.12        34.83 o
 -10   5   7        193.57        169.69        43.65 o
  -9   5   7        468.49        481.39        26.53 o
  -8   5   7       2039.39       2142.69        51.65 o
  -7   5   7        551.72        549.90        23.11 o
  -6   5   7        848.14        830.08        28.66 o
  -5   5   7       3906.22       3733.60        73.54 o
  -4   5   7       1388.43       1403.95        34.44 o
  -3   5   7        347.10        366.10        16.47 o
  -2   5   7        819.75        854.80        28.49 o
  -1   5   7       2569.86       2489.35        54.79 o
   0   5   7       2551.95       2540.44        50.50 o
   1   5   7        440.57        428.69        25.34 o
   2   5   7       1419.84       1391.16        38.38 o
   3   5   7       2772.93       2927.92        57.02 o
   4   5   7       1581.95       1744.91        35.80 o
   5   5   7        965.15       1041.49        25.98 o
   6   5   7       1077.90       1124.26        38.61 o
   7   5   7       1521.35       1618.25        39.81 o
   8   5   7        675.33        744.56        40.67 o
   9   5   7       1436.72       1423.38        94.66 o
  10   5   7       1699.34       1738.84       107.43 o
  11   5   7        128.51        126.91        27.85 o
  12   5   7        346.61        444.21        51.96 o
  13   5   7       1078.47        981.54        79.88 o
  14   5   7        730.31        774.23        71.03 o
 -16   6   7        145.24        124.18        33.55 o
 -15   6   7        170.74        192.53        39.61 o
 -14   6   7        433.83        442.89        27.38 o
 -13   6   7          3.71         -4.75        10.20 o
 -12   6   7         11.26         -4.63         8.56 o
 -11   6   7         13.12         19.84        10.52 o
 -10   6   7         42.02         21.04        13.53 o
  -9   6   7        114.41        118.07        16.64 o
  -8   6   7          0.06         -5.99         6.73 o
  -7   6   7         95.91         78.43         9.30 o
  -6   6   7        215.15        191.41        13.05 o
  -5   6   7        195.29        153.42        12.21 o
  -4   6   7         11.88          3.63         5.13 o
  -3   6   7        852.48        774.67        24.59 o
  -2   6   7        177.55        167.52        11.47 o
  -1   6   7        172.76        144.93        11.81 o
   0   6   7          1.97          0.41         5.41 o
   1   6   7          0.64          3.45         5.61 o
   2   6   7         48.33         48.80         7.25 o
   3   6   7        173.42        174.05        10.89 o
   4   6   7        203.31        220.55        11.87 o
   5   6   7        271.32        272.71        15.74 o
   6   6   7         84.58         81.51         9.07 o
   7   6   7        278.80        270.78        13.34 o
   8   6   7        122.28        130.71        18.50 o
   9   6   7         34.60         12.23        14.49 o
  10   6   7         67.44         37.53        19.42 o
  11   6   7         11.81          6.35        17.16 o
  12   6   7        418.59        313.03        45.43 o
 -14   7   7        645.30        694.96        41.48 o
 -13   7   7        265.41        282.19        30.29 o
 -12   7   7        461.00        494.52        31.45 o
 -11   7   7        522.85        549.41        26.45 o
 -10   7   7         50.33         53.39         9.73 o
  -9   7   7        236.01        227.47        16.85 o
  -8   7   7        301.73        298.11        20.82 o
  -7   7   7        233.83        252.97        15.72 o
  -6   7   7        229.37        225.12        14.72 o
  -5   7   7        344.50        291.89        18.37 o
  -4   7   7        154.54        151.88        15.62 o
  -3   7   7        740.29        716.05        26.07 o
  -2   7   7        666.56        656.32        35.13 o
  -1   7   7          5.44         -1.80         5.87 o
   0   7   7        352.95        321.34        17.51 o
   1   7   7        195.93        193.09        16.93 o
   2   7   7        530.18        536.64        22.76 o
   3   7   7       1088.99       1110.07        37.96 o
   4   7   7        394.03        396.31        16.39 o
   5   7   7        673.54        764.36        22.15 o
   6   7   7        425.41        461.92        20.70 o
   7   7   7        980.21       1153.88        34.79 o
   8   7   7        579.89        566.77        38.87 o
   9   7   7        403.12        429.66        43.06 o
  10   7   7        716.51        730.85        57.58 o
  11   7   7        912.34        978.04        76.13 o
  12   7   7       1793.58       2024.55       119.66 o
  13   7   7        681.02        762.17        71.68 o
  14   7   7        390.57        476.46        58.85 o
 -13   8   7        107.62         98.93        14.49 o
 -12   8   7         51.98         26.49        10.24 o
 -11   8   7         30.82         23.01        11.04 o
 -10   8   7         72.96         71.92        10.17 o
  -9   8   7         37.23         28.23         7.48 o
  -8   8   7         32.66         45.78         7.70 o
  -7   8   7         25.62         16.55         7.24 o
  -6   8   7         65.18         79.28         9.06 o
  -5   8   7          1.62         -2.70         5.26 o
  -4   8   7         71.14         64.10         8.38 o
  -3   8   7        105.49         93.37         9.66 o
  -2   8   7         11.22         -0.96         5.82 o
  -1   8   7        412.69        411.04        19.58 o
   0   8   7         56.24         41.25         7.92 o
   1   8   7         53.81         41.79         8.65 o
   2   8   7          5.16          0.04         5.96 o
   3   8   7         82.72         86.67        10.33 o
   4   8   7        127.64        126.64        12.37 o
   5   8   7          3.24          3.33         5.85 o
   6   8   7          1.14         -1.48         5.72 o
   7   8   7         39.19         28.03        14.51 o
   8   8   7         29.36         22.98        15.98 o
   9   8   7          4.01        -10.16        14.43 o
  10   8   7         39.71         50.12        21.79 o
  11   8   7        124.01        120.67        29.81 o
  12   8   7          4.74         12.95        20.90 o
  13   8   7         40.81         62.00        25.54 o
 -13   9   7        117.87        110.88        25.66 o
 -12   9   7       1207.05       1199.67        46.15 o
 -11   9   7        818.08        829.07        36.60 o
 -10   9   7        294.77        291.57        21.92 o
  -9   9   7        859.01        862.71        31.75 o
  -8   9   7       1132.15       1181.18        38.59 o
  -7   9   7        430.10        431.58        19.79 o
  -6   9   7        395.86        369.15        18.13 o
  -5   9   7        417.47        447.42        19.93 o
  -4   9   7        453.84        434.74        21.96 o
  -3   9   7        981.82        908.79        40.06 o
  -2   9   7        595.39        558.41        26.91 o
  -1   9   7        385.29        330.63        19.37 o
   0   9   7        356.75        318.46        19.00 o
   1   9   7        152.03        142.14        13.34 o
   2   9   7        284.11        305.42        21.22 o
   3   9   7        711.30        727.39        33.03 o
   4   9   7        233.77        257.22        19.18 o
   5   9   7        137.48        142.07        12.53 o
   6   9   7        867.25        832.96        35.99 o
   7   9   7        534.40        518.98        50.30 o
   8   9   7        137.15        108.92        26.43 o
   9   9   7         64.50         65.27        22.92 o
  10   9   7        162.07        147.16        31.06 o
  11   9   7        715.82        825.65        73.46 o
  12   9   7        624.90        733.72        72.15 o
 -12  10   7        148.47        113.26        17.67 o
 -11  10   7         65.42         32.51        13.87 o
 -10  10   7         17.78          8.47        10.18 o
  -9  10   7        368.16        398.99        29.51 o
  -8  10   7         81.30         60.32        11.29 o
  -7  10   7          0.51         -7.28         9.15 o
  -6  10   7         55.65         46.95        12.44 o
  -5  10   7         41.09         31.99         6.83 o
  -4  10   7        136.70        112.78        10.29 o
  -3  10   7         27.69         15.44         5.75 o
  -2  10   7          0.40         -6.40         8.78 o
  -1  10   7        143.81        174.40        17.13 o
   0  10   7          4.52         -3.23         8.31 o
   1  10   7         48.37         64.92        13.14 o
   2  10   7         73.36         52.03        12.40 o
   3  10   7         25.40         23.34        11.05 o
   4  10   7        180.63        225.55        27.56 o
   5  10   7         96.05        105.23        18.88 o
   7  10   7         17.13          9.62        12.23 o
   8  10   7          6.05         20.90        18.17 o
   9  10   7         42.50         39.85        16.93 o
  -7  11   7        640.06        718.05        62.71 o
  -6  11   7        741.78        796.21        46.32 o
  -5  11   7       1128.10       1124.67        41.54 o
  -4  11   7        779.52        874.90        45.86 o
  -3  11   7        830.74        906.62        40.46 o
  -2  11   7        617.24        594.40        56.80 o
  -1  11   7        833.26        837.18        40.98 o
 -13   0   8       1554.90       1653.68        97.33 o
 -12   0   8       1868.29       2070.10       110.64 o
 -11   0   8        406.25        467.31        48.10 o
 -10   0   8        285.88        304.12        30.68 o
  -9   0   8       1263.12       1407.35        68.33 o
  -8   0   8        585.22        677.96        72.21 o
  -7   0   8       1312.27       1431.99       105.41 o
  -6   0   8       1768.66       1814.62       167.44 o
  -5   0   8        248.37        219.14        25.35 o
  -4   0   8        175.95        145.32        31.03 o
  -3   0   8       1990.74       2000.18        80.53 o
  -2   0   8       1713.89       1648.63        70.76 o
  -1   0   8        113.60         83.95        16.02 o
   0   0   8         81.44         83.68         8.63 o
   1   0   8       1232.11       1184.36        35.15 o
   2   0   8        492.65        506.40        36.48 o
   3   0   8        812.62        783.92        35.83 o
   4   0   8        439.54        437.17        24.60 o
   5   0   8         17.03         12.15         7.04 o
   6   0   8        307.44        324.74        27.87 o
   7   0   8        147.94        158.38        18.65 o
   8   0   8         25.50         45.12        21.26 o
   9   0   8        642.63        634.91        36.30 o
  10   0   8         45.53         40.03        16.45 o
  11   0   8        728.59        712.17        58.02 o
  12   0   8        848.34        843.53        63.54 o
  13   0   8          1.33          4.63        14.31 o
  14   0   8        715.64        629.56        55.59 o
  15   0   8        189.90        207.91        31.53 o
 -13   1   8         31.35         33.61        17.22 o
 -12   1   8         47.35          9.62        19.30 o
 -11   1   8        135.71        126.26        27.44 o
 -10   1   8        147.72         83.16        39.73 o
  -9   1   8        838.97        790.95        50.21 o
  -8   1   8          1.53         -8.68        13.33 o
  -7   1   8         29.80         50.89        23.52 o
  -6   1   8        149.79        164.95        22.24 o
  -5   1   8         12.14          0.45         7.60 o
  -4   1   8          6.43         12.50         8.28 o
  -3   1   8        120.16        121.86        15.75 o
  -2   1   8        274.04        270.54        22.67 o
  -1   1   8        139.06        149.20        10.64 o
   0   1   8          9.16          8.88         4.91 o
   1   1   8          8.86         13.81         4.17 o
   2   1   8         45.99         42.41         7.26 o
   3   1   8         56.05         50.79         7.25 o
   4   1   8         15.70         10.70         4.89 o
   5   1   8          9.74         12.00         5.41 o
   6   1   8          3.29          5.29         4.74 o
   7   1   8        217.06        226.30        15.21 o
   8   1   8         34.52         44.00         7.80 o
   9   1   8        281.16        281.18        16.87 o
  10   1   8        145.64        135.09        14.03 o
  11   1   8          9.29          8.70         8.51 o
  12   1   8          0.05         -0.17         7.69 o
  13   1   8        136.06        123.65        23.37 o
  14   1   8          1.23          4.48         9.71 o
  15   1   8          2.79         10.33        17.34 o
  16   1   8         87.89        119.07        26.07 o
 -13   2   8        319.36        320.30        28.61 o
 -12   2   8        800.84        838.40        46.12 o
 -11   2   8       1567.55       1754.03        70.27 o
 -10   2   8        208.55        254.26        19.73 o
  -9   2   8        144.14        140.95        15.43 o
  -8   2   8       1448.12       1515.19        50.04 o
  -7   2   8       1151.60       1072.45        63.49 o
  -6   2   8        693.91        690.00        49.20 o
  -5   2   8        673.71        651.54        36.76 o
  -4   2   8       1687.32       1629.09        50.38 o
  -3   2   8       1604.90       1591.79        43.35 o
  -2   2   8        430.73        438.29        19.54 o
  -1   2   8       1065.56       1089.37        40.40 o
   0   2   8       1082.88       1103.77        33.02 o
   1   2   8        586.44        552.55        32.13 o
   2   2   8        626.86        628.96        22.38 o
   3   2   8       1996.40       2048.85        43.14 o
   4   2   8       2623.06       2792.16        52.74 o
   5   2   8        319.89        384.55        17.17 o
   6   2   8        548.57        570.50        21.13 o
   7   2   8        620.41        687.26        26.81 o
   8   2   8        419.59        445.11        24.52 o
   9   2   8       1016.18       1255.17        53.33 o
  10   2   8        269.96        334.88        20.91 o
  11   2   8        875.67        855.55        44.28 o
  12   2   8       1671.07       1548.67        62.71 o
  13   2   8        260.25        271.18        58.35 o
  14   2   8        294.80        274.10        24.41 o
  15   2   8        772.39        651.89        61.64 o
 -13   3   8         13.66          0.34        11.08 o
 -12   3   8          5.89         -4.69        12.29 o
 -11   3   8          7.12          0.02         8.55 o
 -10   3   8         21.22         14.51         9.11 o
  -9   3   8         33.69         20.82         8.57 o
  -8   3   8         32.30         24.84         9.26 o
  -7   3   8         81.88         42.80        15.63 o
  -6   3   8          0.03         -6.86        12.32 o
  -5   3   8         12.86         13.77         9.45 o
  -4   3   8        157.41        160.16        15.01 o
  -3   3   8        177.25        173.77        11.76 o
  -2   3   8         93.83         91.77         8.98 o
  -1   3   8         80.40         87.50         9.94 o
   0   3   8         30.21         29.80         7.76 o
   1   3   8          6.61          5.58         6.16 o
   2   3   8        208.01        179.08        12.16 o
   3   3   8         22.88         33.17         7.61 o
   4   3   8          2.00          4.35         5.47 o
   5   3   8        181.53        166.94        15.02 o
   6   3   8          2.97          6.41         7.72 o
   7   3   8         43.60         40.67        24.50 o
   8   3   8         53.06         73.94        38.60 o
   9   3   8         68.06         40.58        12.20 o
  10   3   8        109.44         90.61        14.16 o
  11   3   8          3.91          7.80         7.76 o
  12   3   8        149.25        138.35        30.11 o
  13   3   8          7.04          6.06        16.21 o
  14   3   8        102.16        122.28        29.22 o
 -12   4   8        113.93        140.68        28.00 o
 -11   4   8        252.01        269.71        22.16 o
 -10   4   8        329.75        331.14        22.37 o
  -9   4   8        165.48        156.44        15.37 o
  -8   4   8        334.02        332.92        22.18 o
  -7   4   8        673.04        654.51        59.92 o
  -6   4   8       1566.06       1462.89       108.97 o
  -5   4   8       1024.18        977.66        50.36 o
  -4   4   8        440.22        448.00        29.42 o
  -3   4   8        494.33        482.45        21.25 o
  -2   4   8        789.67        768.94        32.24 o
  -1   4   8       1219.01       1282.40        38.82 o
   0   4   8       1552.90       1491.42        40.82 o
   1   4   8       2485.32       2593.62        64.80 o
   2   4   8        325.92        364.38        25.42 o
   3   4   8       1039.42       1062.05        26.96 o
   4   4   8       4608.48       4665.95       161.36 o
   5   4   8        857.70        965.45        36.31 o
   6   4   8        384.36        419.43        30.68 o
   7   4   8       1030.17       1135.75        52.53 o
   8   4   8       2013.12       2312.68       177.74 o
   9   4   8       1983.96       2015.41       117.82 o
  10   4   8        508.74        407.22        50.42 o
  11   4   8        556.96        637.16        63.01 o
  12   4   8       1228.97       1338.58        95.67 o
 -12   5   8        104.35        116.64        14.25 o
 -11   5   8          4.29         -8.51         8.51 o
 -10   5   8         38.74         34.46         9.79 o
  -9   5   8        335.55        346.31        22.60 o
  -8   5   8         10.91          7.18         7.55 o
  -7   5   8         82.88         91.36        12.69 o
  -6   5   8        137.92        118.43        19.01 o
  -5   5   8        141.58        162.16        24.53 o
  -4   5   8          0.03         -5.18         7.40 o
  -3   5   8         32.77         13.98         6.51 o
  -2   5   8        202.57        216.30        14.89 o
  -1   5   8        186.06        171.64        13.51 o
   0   5   8         23.73         10.17         6.89 o
   1   5   8        175.09        143.66        12.66 o
   2   5   8        107.99         84.83        11.47 o
   3   5   8        286.55        267.87        17.25 o
   4   5   8          0.41         -5.94         5.94 o
   5   5   8         12.28         11.94         5.25 o
   6   5   8          5.39         11.91         7.05 o
   7   5   8         44.24         54.04        20.19 o
   8   5   8         46.04         36.88        21.38 o
   9   5   8         15.87         12.53        13.78 o
  10   5   8        108.50        108.44        27.56 o
  11   5   8          6.94          6.47        19.30 o
 -12   6   8        494.58        508.50        27.80 o
 -11   6   8        391.26        381.52        23.67 o
 -10   6   8         81.01         84.16        12.21 o
  -9   6   8        261.48        261.11        19.23 o
  -8   6   8        509.89        531.17        27.45 o
  -7   6   8        933.98        992.38        37.91 o
  -6   6   8        237.37        263.10        23.07 o
  -5   6   8        261.70        237.67        24.01 o
  -4   6   8        827.34        799.25        35.33 o
  -3   6   8         96.16        104.93        11.33 o
  -2   6   8        281.35        278.82        17.20 o
  -1   6   8        119.30        118.68        11.75 o
   0   6   8        557.43        591.66        24.85 o
   1   6   8       1029.71        933.08        31.87 o
   2   6   8         16.51         22.67         7.73 o
   3   6   8        802.12        829.93        30.09 o
   4   6   8        794.47        833.12        29.59 o
   5   6   8         54.42         40.17         9.83 o
   6   6   8        377.27        375.20        28.09 o
   7   6   8        272.19        289.39        25.37 o
   8   6   8        485.76        441.59        32.97 o
   9   6   8        921.59        881.51        81.54 o
  10   6   8        194.46        227.39        34.03 o
 -11   7   8         34.90         16.38         9.22 o
 -10   7   8         43.91         41.45         9.94 o
  -9   7   8          7.14         -4.84         8.77 o
  -8   7   8         39.06         14.30         9.02 o
  -7   7   8        142.40        148.68        12.91 o
  -6   7   8          0.08         -2.58         6.16 o
  -5   7   8          6.28          5.73         8.16 o
  -4   7   8         75.28         47.88         9.75 o
  -3   7   8        113.07         72.28        12.23 o
  -2   7   8          4.10         -0.36         6.22 o
  -1   7   8        311.86        265.36        16.67 o
   0   7   8        159.83        139.37        13.16 o
   1   7   8         19.30         20.29         7.23 o
   2   7   8          0.25          2.47         7.20 o
   3   7   8        359.26        346.55        21.04 o
   4   7   8          0.05         -6.18        12.35 o
   5   7   8         17.31         21.02        10.51 o
   6   7   8         19.14          3.09        10.04 o
   7   7   8         70.60         53.57        12.60 o
   8   7   8          1.37         12.00        12.41 o
   9   7   8        208.78        178.58        28.74 o
  10   7   8        284.83        338.62        41.45 o
  11   7   8        141.11        145.32        30.41 o
  12   7   8        168.67        185.05        34.38 o
 -11   8   8       1104.80       1157.17        45.73 o
 -10   8   8        223.16        227.97        17.86 o
  -9   8   8        837.00        878.02        34.83 o
  -8   8   8       1029.19       1114.18        39.48 o
  -7   8   8        454.86        449.24        21.71 o
  -6   8   8        466.13        448.99        21.69 o
  -5   8   8        223.68        220.94        15.54 o
  -4   8   8        860.55        785.68        39.79 o
  -3   8   8       1787.90       1576.63        58.69 o
  -2   8   8        510.96        452.46        30.37 o
  -1   8   8         19.51         11.17         9.51 o
   0   8   8        214.20        182.62        16.36 o
   1   8   8        534.28        443.30        30.59 o
   2   8   8        252.11        230.86        22.49 o
   3   8   8        378.86        433.82        52.26 o
   4   8   8        374.09        330.07        45.91 o
   6   8   8        231.55        196.21        26.43 o
   7   8   8         77.57         90.86        21.62 o
 -10   9   8        205.84        180.30        18.73 o
  -9   9   8         27.37         24.04         9.94 o
  -8   9   8         95.53         62.34        10.88 o
  -7   9   8        229.85        231.97        17.29 o
  -6   9   8         50.01         35.26         8.34 o
  -5   9   8          0.15         -3.74         6.91 o
  -4   9   8        244.82        188.50        15.92 o
  -3   9   8       1349.05       1280.94        51.30 o
  -2   9   8          5.73        -12.25        12.25 o
  -1   9   8         69.89         77.07        17.87 o
   0   9   8        175.79        150.19        22.29 o
   1   9   8         33.29         17.80        15.55 o
  -9  10   8        388.21        416.70        31.88 o
  -8  10   8        257.23        202.97        22.14 o
  -7  10   8        536.36        525.76        34.83 o
  -6  10   8       1006.30       1159.10        82.70 o
  -5  10   8        450.94        510.12        34.61 o
  -4  10   8        398.69        376.86        45.07 o
  -3  10   8       1274.08       1264.67        82.22 o
  -2  10   8        557.20        583.48        59.27 o
  -1  10   8        465.87        515.60        54.93 o
   0  10   8        944.43        822.92        70.37 o
 -10   1   9         33.97          6.77        12.90 o
  -9   1   9       2328.58       2417.78        97.87 o
  -8   1   9        837.69        840.62        84.51 o
  -7   1   9        542.87        613.35        71.09 o
  -6   1   9       1243.54       1279.67       102.09 o
  -5   1   9        848.70        978.63        88.07 o
  -4   1   9       1762.76       1695.49       117.70 o
  -3   1   9        512.82        467.55        61.17 o
  -2   1   9        428.72        337.67        53.98 o
  -1   1   9        729.78        744.89        74.83 o
   0   1   9        763.61        786.89        32.38 o
   1   1   9        475.88        460.10        28.34 o
   2   1   9        874.11        912.06        33.73 o
   3   1   9       2343.80       2449.41        60.76 o
   4   1   9        405.66        389.27        21.99 o
   5   1   9        343.60        376.54        21.75 o
   6   1   9        232.57        236.76        18.91 o
   7   1   9         60.29         67.40        13.98 o
   8   1   9       1057.45       1162.92       106.27 o
   9   1   9        588.58        618.56        38.74 o
  10   1   9        196.58        206.29        22.25 o
  11   1   9        515.79        496.34        57.69 o
  12   1   9        359.31        400.93        31.02 o
  13   1   9        151.99        134.89        23.93 o
  14   1   9        111.65         90.80        23.58 o
 -10   2   9         52.09         47.88        11.41 o
  -9   2   9         36.34         18.21         9.57 o
  -8   2   9         47.65         31.65        10.39 o
  -7   2   9          0.18        -16.61        16.61 o
  -6   2   9         33.86         42.33        17.34 o
  -5   2   9         63.78         63.44        18.93 o
  -4   2   9        229.81        240.71        30.78 o
  -3   2   9        405.85        456.65        40.94 o
  -2   2   9          1.59          1.46        15.68 o
  -1   2   9         21.52         17.25         7.95 o
   0   2   9          2.39         -1.82         6.45 o
   1   2   9        226.21        216.48        14.97 o
   2   2   9        701.47        693.58        26.63 o
   3   2   9        117.80        115.81        11.45 o
   4   2   9         10.97         16.28         8.53 o
   5   2   9        739.97        753.25        37.69 o
   6   2   9        214.15        228.63        23.71 o
   7   2   9          4.30         -3.34         8.06 o
   8   2   9         15.16         17.29         7.84 o
   9   2   9         44.68         26.87        10.85 o
  10   2   9          1.31         -5.17        17.93 o
  11   2   9         77.68         81.66        15.22 o
  12   2   9         99.22         97.95        23.96 o
 -10   3   9        205.26        236.31        19.94 o
  -9   3   9        361.96        339.69        23.56 o
  -8   3   9        201.35        213.59        21.63 o
  -7   3   9        353.85        321.82        35.34 o
  -6   3   9        512.79        479.07        43.00 o
  -5   3   9        251.14        224.95        30.14 o
  -4   3   9        158.07        107.75        21.29 o
  -3   3   9        278.21        264.09        24.87 o
  -2   3   9        362.06        342.15        51.46 o
  -1   3   9        760.58        750.93        36.25 o
   0   3   9        520.99        501.73        30.10 o
   1   3   9         99.75         99.44        12.70 o
   2   3   9        400.22        380.12        20.32 o
   3   3   9       1575.89       1683.63        45.32 o
   4   3   9        480.51        536.56        27.82 o
   5   3   9        424.77        474.51        29.20 o
   6   3   9       1129.15       1242.79       126.67 o
   7   3   9        393.51        434.13        32.79 o
   8   3   9        838.97        799.52        69.60 o
   9   3   9        454.59        405.55        50.36 o
  10   3   9        677.06        801.90        70.14 o
  11   3   9       1045.18       1153.11        87.42 o
 -10   4   9         12.06          6.82        11.28 o
  -9   4   9         19.93          7.08         8.42 o
  -8   4   9         22.23         20.55         8.01 o
  -7   4   9          0.20         -0.55        12.83 o
  -6   4   9         47.45         41.49        15.87 o
  -5   4   9        313.45        288.58        53.06 o
  -4   4   9        343.40        286.80        25.05 o
  -3   4   9         53.36         33.76        12.07 o
  -2   4   9        215.06        206.71        16.83 o
  -1   4   9         38.72         31.98         8.40 o
   0   4   9         68.22         74.80        13.75 o
   1   4   9         13.98         -1.68         6.95 o
   2   4   9        182.13        176.32        18.68 o
   3   4   9          2.49          1.11         6.38 o
   4   4   9        279.07        243.89        12.72 o
   5   4   9         88.03        104.65         9.73 o
   6   4   9          3.95         11.94        16.03 o
   7   4   9          4.38         -6.06        21.79 o
   8   4   9          0.07         -6.18        17.46 o
   9   4   9         54.60         62.42        23.10 o
  -9   5   9        291.69        285.37        21.29 o
  -8   5   9        338.90        364.63        23.74 o
  -7   5   9        557.17        598.95        48.51 o
  -6   5   9        691.55        667.69        50.16 o
  -5   5   9        198.30        172.69        19.98 o
  -4   5   9        143.91         92.79        21.14 o
  -3   5   9        149.56        161.91        16.17 o
  -2   5   9        270.72        271.13        19.92 o
  -1   5   9        417.28        407.52        25.16 o
   0   5   9        122.02         86.79        15.69 o
   1   5   9        356.93        341.38        22.11 o
   2   5   9        616.61        630.11        29.74 o
   3   5   9        251.45        264.50        19.51 o
   4   5   9        375.11        434.24        22.45 o
   5   5   9        251.21        274.78        31.26 o
   6   5   9        204.01        234.33        42.28 o
   7   5   9        376.05        368.70        27.18 o
   8   5   9        457.52        408.05        38.36 o
  -9   6   9          0.02          0.02        10.34 o
  -8   6   9          1.77         -2.65         7.80 o
  -7   6   9          1.33          0.78         9.60 o
  -6   6   9        131.60        129.99        17.63 o
  -5   6   9          1.24         -3.72         9.33 o
  -4   6   9         12.27         17.94        10.42 o
  -3   6   9         29.40         37.35         8.87 o
  -2   6   9          3.53         -6.79         6.79 o
  -1   6   9          4.80         10.44        15.33 o
   0   6   9        168.51        134.12        14.77 o
   1   6   9          0.01          0.94         6.49 o
   2   6   9          8.86         14.98         7.51 o
   3   6   9        137.04        138.47        24.70 o
   4   6   9          6.33         16.03        11.62 o
  -8   7   9        780.93        912.20        38.64 o
  -7   7   9        351.04        386.05        23.96 o
  -6   7   9        912.87        956.87        38.57 o
  -5   7   9        750.88        768.28        52.38 o
  -4   7   9        565.52        488.64        92.14 o
  -3   7   9        750.23        675.63        50.85 o
  -2   7   9        670.31        651.19        48.50 o
  -1   7   9        620.63        485.09        42.62 o
   0   7   9        251.38        181.53        29.09 o
   1   7   9        210.89        119.03        37.59 o
   2   7   9       1182.77       1211.49        66.16 o
   3   7   9        559.16        741.97        50.83 o
  -7   8   9          6.05        -13.67        13.67 o
  -6   8   9         57.31         42.49        10.44 o
  -5   8   9        121.08        109.90        13.71 o
  -4   8   9        149.71        187.42        24.93 o
  -3   8   9        154.21        117.18        21.40 o
  -2   8   9         14.10         37.71        15.17 o
  -1   8   9         16.68          0.79        13.40 o
   0   8   9         14.10          0.01        12.74 o
   1   8   9         48.51         60.21        17.83 o
   2   8   9        188.97        222.47        28.24 o
  -7   9   9        230.08        263.02        42.58 o
  -6   9   9        539.84        524.79        47.93 o
  -5   9   9        418.73        424.17        28.82 o
  -4   9   9        564.75        479.86        32.80 o
  -3   9   9       1261.44       1190.09        64.59 o
  -2   9   9         70.28         -8.66        24.85 o
  -1   9   9        256.60        196.58        29.07 o
   0   9   9       1223.31       1284.24        66.53 o
   1   9   9        389.66        351.71        83.23 o
  -5  10   9         96.93        128.16        31.18 o
  -4  10   9        279.87        302.59        29.00 o
  -3  10   9        229.61        190.60        23.30 o
  -2  10   9          0.36         -5.88        19.72 o
  -1  10   9         26.07         23.22        18.05 o
   0  10   9          7.76         11.70        15.68 o
  -6   0  10        337.67        299.19        53.75 o
  -5   0  10       1123.98       1219.39       103.51 o
  -4   0  10        961.90        930.18        90.03 o
  -3   0  10        202.60         48.10        38.07 o
  -2   0  10        173.29        158.68        45.73 o
  -1   0  10       1202.40       1297.07       105.47 o
   0   0  10       1211.71       1181.38        99.83 o
   1   0  10         70.07        -43.23        43.23 o
   2   0  10       1525.62       1557.72       114.79 o
   3   0  10       3050.93       3391.56       117.66 o
   4   0  10        134.14        142.54        22.42 o
   5   0  10        216.06        255.66        35.99 o
   6   0  10        406.78        427.82        47.03 o
   7   0  10        252.80        227.39        34.09 o
   8   0  10       1097.75       1157.33        79.40 o
   9   0  10        944.14        915.80        69.78 o
  10   0  10        381.99        373.13        44.12 o
  11   0  10        331.86        387.50        45.25 o
  -6   1  10        144.11         93.89        34.33 o
  -5   1  10          1.20         -8.31        18.29 o
  -4   1  10         16.47         65.21        30.17 o
  -2   1  10         73.09         31.65        21.32 o
  -1   1  10        121.09         93.59        31.36 o
   0   1  10         23.42          7.66        20.61 o
   1   1  10         20.51         24.41        16.63 o
   2   1  10         38.90         51.79        16.00 o
   3   1  10          3.82         12.02        10.31 o
   4   1  10          4.93        -14.31        14.31 o
   5   1  10         46.90         57.61        21.02 o
   6   1  10          5.51         -0.02         9.32 o
   7   1  10          0.42          0.64        10.67 o
   8   1  10         30.86         29.07        11.69 o
   9   1  10         24.00         29.98        19.45 o
  10   1  10         20.96         35.87        16.57 o
  11   1  10        107.16         75.36        19.60 o
  -5   2  10         56.51         49.62        17.78 o
  -4   2  10        125.24         59.16        23.78 o
  -3   2  10        721.91        558.06        50.23 o
  -2   2  10        275.36        271.36        36.50 o
  -1   2  10         69.43         80.24        21.24 o
   0   2  10        781.42        771.81        42.75 o
   1   2  10        603.95        591.16        34.03 o
   2   2  10        118.91        129.36        15.33 o
   3   2  10        731.99        732.83        41.55 o
   4   2  10        524.70        565.74        46.60 o
   5   2  10         95.30         77.92        23.46 o
   6   2  10        234.62        266.41        39.43 o
   7   2  10        287.06        274.90        40.86 o
  -5   3  10         17.43          0.69        12.47 o
  -4   3  10         80.66         36.27        16.41 o
  -3   3  10         18.23        -11.44        15.50 o
  -2   3  10         79.93         73.31        19.98 o
  -1   3  10         67.36         43.94        14.83 o
   0   3  10         69.60         44.13        14.44 o
   1   3  10          6.31         -5.44         7.25 o
   2   3  10        108.18        105.83        13.41 o
   3   3  10          7.54         -6.84         9.54 o
   4   3  10         23.69         17.46        16.51 o
  -4   4  10        293.69        233.13        34.38 o
  -3   4  10         66.11         15.58        19.11 o
  -2   4  10        244.77        219.34        33.64 o
  -1   4  10        238.71        195.67        29.63 o
   0   4  10        147.62        177.54        28.54 o
   1   4  10         83.67         59.45        20.58 o
   2   4  10        168.79        157.53        27.23 o
  -3   5  10         16.67         18.05        13.88 o
  -2   5  10          4.32         -7.51        12.47 o
  -1   5  10         12.61         29.06        15.05 o
   0   5  10         16.02          8.90        18.47 o
   1   5  10          0.05         -7.36        13.36 o
                                                
