# Supplementary material for: Crystal structure of trans-bis­(7-benzyl-1,3-dimethyl-3,7-di­hydro-1H-purine-2,6-dione)dichloridopalladium(II) hemihydrate
Source: Acta Crystallogr E Crystallogr Commun. 2026 Jan 1;82(Pt 1):82–5. doi: 10.1107/S205698902501117X (PMC12810281; doi:10.1107/S205698902501117X)
Supplement: Supplementary file 3 [file e-82-00082-Isup3.mol]

250410_theop_pd_auto
  --CCDC--112525    3D                              

 74 78  0  0  0  0  0  0  0  0999 V2000
    7.9030    5.5062    4.1355 Pd     0
    8.3107    4.0107    2.4525 Cl     0
    1.4989    5.8670    2.6046 O      0
    3.0629    2.6697    5.4779 O      0
    6.0167    5.7639    3.4730 N      0
    4.6065    4.0700    4.5623 N      0
    4.4062    6.8213    2.3809 N      0
    2.2954    4.3063    4.0809 N      0
    5.7137    6.7602    2.6310 C      0
    6.3546    7.3531    2.2571 H      0
    4.8245    5.1546    3.7609 C      0
    3.1882    8.9982    2.1902 C      0
    3.3083    3.6180    4.7542 C      0
    3.8108    5.7979    3.1025 C      0
    5.6930    3.3741    5.2588 C      0
    6.3635    3.0800    4.6077 H      0
    5.3319    2.5946    5.7307 H      0
    6.1094    3.9825    5.9046 H      0
    1.8155    9.1106    2.3655 C      0
    1.2393    8.4238    2.0521 H      0
    0.9266    3.8125    4.2844 C      0
    0.6383    3.3139    3.4917 H      0
    0.3240    4.5717    4.4299 H      0
    0.9047    3.2234    5.0671 H      0
    2.4455    5.3782    3.1935 C      0
    4.0276   10.0205    2.6376 C      0
    4.9656    9.9612    2.4994 H      0
    3.7636    7.8010    1.4780 C      0
    3.0384    7.3474    0.9799 H      0
    4.4322    8.1131    0.8185 H      0
    1.2809   10.2316    3.0016 C      0
    0.3408   10.3111    3.1134 H      0
    3.4884   11.1246    3.2869 C      0
    4.0602   11.8120    3.6080 H      0
    2.1164   11.2249    3.4672 C      0
    1.7514   11.9804    3.9125 H      0
    7.4954    7.0017    5.8185 Cl     0
   14.3072    5.1454    5.6665 O      0
   12.7431    8.3427    2.7931 O      0
    9.7894    5.2485    4.7981 N      0
   11.1996    6.9424    3.7088 N      0
   11.3999    4.1911    5.8902 N      0
   13.5107    6.7061    4.1901 N      0
   10.0924    4.2522    5.6400 C      0
    9.4515    3.6593    6.0139 H      0
   10.9815    5.8578    4.5102 C      0
   12.6179    2.0142    6.0809 C      0
   12.4978    7.3944    3.5169 C      0
   11.9953    5.2145    5.1686 C      0
   10.1131    7.6383    3.0123 C      0
    9.4426    7.9324    3.6634 H      0
   10.4742    8.4178    2.5403 H      0
    9.6967    7.0299    2.3665 H      0
   13.9906    1.9018    5.9055 C      0
   14.5667    2.5886    6.2190 H      0
   14.8794    7.1999    3.9867 C      0
   15.1677    7.6985    4.7794 H      0
   15.4821    6.4407    3.8411 H      0
   14.9014    7.7890    3.2040 H      0
   13.3606    5.6342    5.0776 C      0
   11.7785    0.9919    5.6334 C      0
   10.8405    1.0512    5.7717 H      0
   12.0425    3.2114    6.7930 C      0
   12.7677    3.6650    7.2911 H      0
   11.3739    2.8993    7.4526 H      0
   14.5252    0.7808    5.2695 C      0
   15.4652    0.7013    5.1576 H      0
   12.3177   -0.1122    4.9842 C      0
   11.7459   -0.7996    4.6631 H      0
   13.6896   -0.2125    4.8038 C      0
   14.0546   -0.9680    4.3586 H      0
    6.6428   11.1390    4.1562 O      0
    6.9949   10.3884    3.8904 H      0
    6.6389   11.0820    5.0245 H      0
  1  2  1
  1  5  1
  1 37  1
  1 40  1
  3 25  1
  4 13  1
  5  9  1
  5 11  1
  6 11  1
  6 13  1
  6 15  1
  7  9  1
  7 14  1
  7 28  1
  8 13  1
  8 21  1
  8 25  1
  9 10  1
 11 14  1
 12 19  1
 12 26  1
 12 28  1
 14 25  1
 15 16  1
 15 17  1
 15 18  1
 19 20  1
 19 31  1
 21 22  1
 21 23  1
 21 24  1
 26 27  1
 26 33  1
 28 29  1
 28 30  1
 31 32  1
 31 35  1
 33 34  1
 33 35  1
 35 36  1
 38 60  1
 39 48  1
 40 44  1
 40 46  1
 41 46  1
 41 48  1
 41 50  1
 42 44  1
 42 49  1
 42 63  1
 43 48  1
 43 56  1
 43 60  1
 44 45  1
 46 49  1
 47 54  1
 47 61  1
 47 63  1
 49 60  1
 50 51  1
 50 52  1
 50 53  1
 54 55  1
 54 66  1
 56 57  1
 56 58  1
 56 59  1
 61 62  1
 61 68  1
 63 64  1
 63 65  1
 66 67  1
 66 70  1
 68 69  1
 68 70  1
 70 71  1
 72 73  1
 72 74  1
M  END
$$$$
